# Supplementary material for: Ethyl 4-{[1-(2,4-dichloro­benz­yl)-1H-1,2,3-triazol-4-yl]meth­oxy}-8-(trifluoro­meth­yl)quinoline-3-carboxyl­ate
Source: Acta Crystallogr Sect E Struct Rep Online. 2012 Sep 26;68(Pt 10):o3017–8. doi: 10.1107/S1600536812039633 (PMC3470374; doi:10.1107/S1600536812039633)
Supplement: Supplementary file 1 [file e-68-o3017-sup1.cif]

##############################################################################
#                                                                            #
# This CIF contains the data in a paper accepted for publication in          #
# Acta Crystallographica Section E. It conforms to the requirements of       #
# Notes for Authors for Acta Crystallographica Section E, and has been       #
# peer reviewed under the auspices of the IUCr Commission on Journals.       #
#                                                                            #
# Full details of the Crystallographic Information File format               #
# are given in the paper "The Crystallographic Information File (CIF):       #
# a New Standard Archive File for Crystallography" by S. R. Hall, F. H.      #
# Allen and I. D. Brown [Acta Cryst. (1991), A47, 655-685].                  #
#                                                                            #
# The current version of the core CIF dictionary is obtainable from          #
# ftp://ftp.iucr.org/pub/cif_core.dic.                                       #
#                                                                            #
# Software is freely available for graphical display of the structure(s)     #
# in this CIF. For information consult the CIF software page                 #
# http://www.iucr.org/resources/cif/software.                                #
#                                                                            #
# This file may be used for bona fide research purposes within the           #
# scientific community so long as proper attribution is given to the journal # 
# article from which it was obtained.                                        #
#                                                                            #
##############################################################################
data_global
_audit_creation_method     'form.cif (version 2.0)'
_journal_data_validation_number     ?
_journal_date_recd_electronic     2012-09-15
_journal_date_accepted     2012-09-18
_journal_name_full     'Acta Crystallographica, Section E'
_journal_year     2012
_journal_volume     68
_journal_issue     10
_journal_page_first     o3017
_journal_page_last     o3018
_journal_paper_category     QO
_journal_paper_doi     10.1107/S1600536812039633
_journal_coeditor_code     SJ5262
_publ_contact_author_name     'Prof. Fun, Hoong-Kun'
_publ_contact_author_address
;
      X-ray Crystallography Unit
      School of Physics
      Universiti Sains Malaysia
      11800 USM, Penang
      MALAYSIA
;
_publ_contact_author_email     'hkfun@usm.my'
_publ_contact_author_fax     '604 6579150'
_publ_contact_author_phone     '604 6533652'
_publ_section_title
;\
Ethyl
4-{[1-(2,4-dichlorobenzyl)-1<i>H</i>-1,2,3-triazol-4-yl]methoxy}-8-\
(trifluoromethyl)quinoline-3-carboxylate
;
loop_
    _publ_author_name
    _publ_author_footnote
    _publ_author_address
    'Fun, Hoong-Kun'
;
Thomson Reuters ResearcherID: A-3561-2009.
;
;
X-ray Crystallography Unit
School of Physics
Universiti Sains Malaysia
11800 USM, Penang
Malaysia
Department of Pharmaceutical Chemistry
College of Pharmacy
King Saud University
PO Box 2457
Riyadh 11451
Saudi Arabia
;
    'Chin Wei Ooi'
;
Thomson Reuters ResearcherID: F-8809-2012.
;
;
X-ray Crystallography Unit
School of Physics
Universiti Sains Malaysia
11800 USM, Penang
Malaysia
;
    'B. Garudachari' ?
;
Medicinal Chemistry Laboratory
Department of Chemistry
National Institute of Technology-Karnataka
Surathkal
Mangalore 575 025
India
;
    'Arun M. Isloor' ?
;
Medicinal Chemistry Laboratory
Department of Chemistry
National Institute of Technology-Karnataka
Surathkal
Mangalore 575 025
India
;
    'Suraya A. Rashid' ?
;
Department of Chemical and Environmental Engineering
Faculty of Engineering
Universiti Putra Malaysia
43400 UPM SERDANG
Selangor
Malaysia
;
data_I
_audit_creation_method     SHELXL-97
_chemical_name_systematic
;
Ethyl 4-{[1-(2,4-dichlorobenzyl)-1<i>H</i>-1,2,3-triazol-4-yl]methoxy}-8-
(trifluoromethyl)quinoline-3-carboxylate
;
_chemical_name_common     ?
_chemical_formula_moiety     'C23 H17 Cl2 F3 N4 O3'
_chemical_formula_sum     'C23 H17 Cl2 F3 N4 O3'
_chemical_formula_iupac     'C23 H17 Cl2 F3 N4 O3'
_chemical_formula_weight     525.31
_chemical_melting_point     ?
_symmetry_cell_setting     monoclinic
_symmetry_space_group_name_H-M     'P 21/c'
_symmetry_space_group_name_Hall     '-P 2ybc'
loop_
    _symmetry_equiv_pos_as_xyz
    'x, y, z'
    '-x, y+1/2, -z+1/2'
    '-x, -y, -z'
    'x, -y-1/2, z-1/2'
_cell_length_a     10.0414(6)
_cell_length_b     18.3997(11)
_cell_length_c     15.5456(7)
_cell_angle_alpha     90.00
_cell_angle_beta     128.559(2)
_cell_angle_gamma     90.00
_cell_volume     2246.0(2)
_cell_formula_units_Z     4
_cell_measurement_reflns_used     9559
_cell_measurement_theta_min     2.31
_cell_measurement_theta_max     32.60
_cell_measurement_temperature     100.0(10)
_exptl_crystal_description     'block'
_exptl_crystal_colour     'colourless'
_exptl_crystal_size_max     0.32
_exptl_crystal_size_mid     0.31
_exptl_crystal_size_min     0.17
_exptl_crystal_density_diffrn     1.554
_exptl_crystal_density_meas     ?
_exptl_crystal_density_method     'not measured'
_exptl_crystal_F_000     1072
_exptl_absorpt_coefficient_mu     0.349
_exptl_absorpt_correction_type     multi-scan
_exptl_absorpt_process_details     '(<i>SADABS</i>; Bruker, 2009)'
_exptl_absorpt_correction_T_min     0.8964
_exptl_absorpt_correction_T_max     0.9424
_exptl_special_details
;
The crystal was placed in the cold stream of an Oxford Cryosystems Cobra
open-flow nitrogen cryostat (Cosier & Glazer, 1986) operating at 100.0 (1) K.
;
_diffrn_ambient_temperature     100.0(10)
_diffrn_radiation_type     MoK\a
_diffrn_radiation_wavelength     0.71073
_diffrn_radiation_source     'fine-focus sealed tube'
_diffrn_radiation_monochromator     graphite
_diffrn_measurement_device_type     'Bruker APEX DUO CCD area-detector'
_diffrn_measurement_method     '\f and \w scans'
_diffrn_detector_area_resol_mean     ?
_diffrn_reflns_number     28920
_diffrn_reflns_av_R_equivalents     0.0283
_diffrn_reflns_av_sigmaI/netI     0.0290
_diffrn_reflns_theta_min     2.01
_diffrn_reflns_theta_max     32.66
_diffrn_reflns_theta_full     32.66
_diffrn_measured_fraction_theta_max     0.993
_diffrn_measured_fraction_theta_full     0.993
_diffrn_reflns_limit_h_min     -15
_diffrn_reflns_limit_h_max     15
_diffrn_reflns_limit_k_min     -26
_diffrn_reflns_limit_k_max     27
_diffrn_reflns_limit_l_min     -23
_diffrn_reflns_limit_l_max     22
_diffrn_standards_number     0
_diffrn_standards_interval_count     .
_diffrn_standards_interval_time     .
_diffrn_standards_decay_%     ?
_refine_special_details
;
Refinement of <i>F</i>^2^ against ALL reflections. The weighted <i>R</i>-factor
<i>wR</i> and goodness of fit <i>S</i> are based on <i>F</i>^2^, conventional
<i>R</i>-factors <i>R</i> are based on <i>F</i>, with <i>F</i> set to zero for
negative <i>F</i>^2^. The threshold expression of <i>F</i>^2^ >
\s(<i>F</i>^2^) is used only for calculating <i>R</i>-factors(gt) <i>etc</i>.
and is not relevant to the choice of reflections for refinement.
<i>R</i>-factors based on <i>F</i>^2^ are statistically about twice as large
as those based on <i>F</i>, and <i>R</i>- factors based on ALL data will be
even larger.
;
_reflns_number_total     8173
_reflns_number_gt     6633
_reflns_threshold_expression     I>2\s(I)
_refine_ls_structure_factor_coef     Fsqd
_refine_ls_matrix_type     full
_refine_ls_R_factor_all     0.0463
_refine_ls_R_factor_gt     0.0350
_refine_ls_wR_factor_gt     0.0943
_refine_ls_wR_factor_ref     0.1016
_refine_ls_goodness_of_fit_ref     1.025
_refine_ls_restrained_S_all     1.025
_refine_ls_number_reflns     8173
_refine_ls_number_parameters     317
_refine_ls_number_restraints     0
_refine_ls_hydrogen_treatment     constr
_refine_ls_weighting_scheme     calc
_refine_ls_weighting_details
         'calc w=1/[\s^2^(Fo^2^)+(0.0562P)^2^+0.4150P] where P=(Fo^2^+2Fc^2^)/3'
_atom_sites_solution_hydrogens     geom
_atom_sites_solution_primary     direct
_atom_sites_solution_secondary     difmap
_refine_ls_shift/su_max     0.001
_refine_ls_shift/su_mean     0.000
_refine_diff_density_max     0.490
_refine_diff_density_min     -0.265
_refine_ls_extinction_method     none
_refine_ls_extinction_coef     ?
loop_
    _atom_type_symbol
    _atom_type_description
    _atom_type_scat_dispersion_real
    _atom_type_scat_dispersion_imag
    _atom_type_scat_source
    'C' 'C' 0.0033 0.0016
                         'International Tables Vol C Tables 4.2.6.8 and 6.1.1.4'
    'H' 'H' 0.0000 0.0000
                         'International Tables Vol C Tables 4.2.6.8 and 6.1.1.4'
    'Cl' 'Cl' 0.1484 0.1585
                         'International Tables Vol C Tables 4.2.6.8 and 6.1.1.4'
    'F' 'F' 0.0171 0.0103
                         'International Tables Vol C Tables 4.2.6.8 and 6.1.1.4'
    'N' 'N' 0.0061 0.0033
                         'International Tables Vol C Tables 4.2.6.8 and 6.1.1.4'
    'O' 'O' 0.0106 0.0060
                         'International Tables Vol C Tables 4.2.6.8 and 6.1.1.4'
_computing_data_collection     'APEX2 (Bruker, 2009)'
_computing_cell_refinement     'SAINT (Bruker, 2009)'
_computing_data_reduction     'SAINT (Bruker, 2009)'
_computing_structure_solution     'SHELXTL (Sheldrick, 2008)'
_computing_structure_refinement     'SHELXTL (Sheldrick, 2008)'
_computing_molecular_graphics     'SHELXTL (Sheldrick, 2008)'
_computing_publication_material
;
SHELXTL (Sheldrick, 2008) and PLATON (Spek, 2009)
;
loop_
    _atom_site_type_symbol
    _atom_site_label
    _atom_site_fract_x
    _atom_site_fract_y
    _atom_site_fract_z
    _atom_site_U_iso_or_equiv
    _atom_site_adp_type
    _atom_site_calc_flag
    _atom_site_refinement_flags
    _atom_site_occupancy
    _atom_site_symmetry_multiplicity
    _atom_site_disorder_assembly
    _atom_site_disorder_group
    Cl Cl1 -0.12680(3) 0.821670(15) 0.85096(2) 0.02315(7) Uani d . 1 1 . .
    Cl Cl2 -0.32434(4) 0.689263(18) 0.48063(2) 0.02946(7) Uani d . 1 1 . .
    F F1 -0.36101(10) 0.45643(4) 0.65715(6) 0.02879(16) Uani d . 1 1 . .
    F F2 -0.25813(10) 0.52957(5) 0.60326(6) 0.03245(17) Uani d . 1 1 . .
    F F3 -0.47656(10) 0.56112(5) 0.59016(6) 0.03603(19) Uani d . 1 1 . .
    O O1 0.32034(9) 0.56730(4) 1.13470(6) 0.01678(14) Uani d . 1 1 . .
    O O2 0.48813(13) 0.39682(6) 1.03651(8) 0.0395(3) Uani d . 1 1 . .
    O O3 0.55544(11) 0.46603(4) 1.17639(7) 0.02473(17) Uani d . 1 1 . .
    N N1 0.29130(11) 0.78082(5) 1.00429(7) 0.01548(15) Uani d . 1 1 . .
    N N2 0.30596(12) 0.80120(5) 1.09313(7) 0.01942(17) Uani d . 1 1 . .
    N N3 0.36803(12) 0.74507(5) 1.16052(7) 0.01799(16) Uani d . 1 1 . .
    N N4 0.01453(12) 0.47968(5) 0.81631(7) 0.01919(17) Uani d . 1 1 . .
    C C1 -0.07552(13) 0.78849(6) 0.77012(8) 0.01699(18) Uani d . 1 1 . .
    C C2 -0.20346(13) 0.75504(6) 0.67150(9) 0.01960(19) Uani d . 1 1 . .
    H H2A -0.3127 0.7501 0.6499 0.024 Uiso calc R 1 1 . .
    C C3 -0.16378(13) 0.72921(6) 0.60602(8) 0.01965(19) Uani d . 1 1 . .
    C C4 -0.00095(14) 0.73555(6) 0.63755(9) 0.02013(19) Uani d . 1 1 . .
    H H4A 0.0239 0.7175 0.5931 0.024 Uiso calc R 1 1 . .
    C C5 0.12413(13) 0.76941(6) 0.73696(8) 0.01918(19) Uani d . 1 1 . .
    H H5A 0.2335 0.7739 0.7587 0.023 Uiso calc R 1 1 . .
    C C6 0.08973(13) 0.79674(5) 0.80482(8) 0.01678(17) Uani d . 1 1 . .
    C C7 0.22889(13) 0.83146(5) 0.91327(8) 0.01838(18) Uani d . 1 1 . .
    H H7A 0.3221 0.8454 0.9133 0.022 Uiso calc R 1 1 . .
    H H7B 0.1856 0.8750 0.9233 0.022 Uiso calc R 1 1 . .
    C C8 0.34385(12) 0.71183(5) 1.01398(8) 0.01612(17) Uani d . 1 1 . .
    H H8A 0.3464 0.6854 0.9640 0.019 Uiso calc R 1 1 . .
    C C9 0.39297(12) 0.68906(5) 1.11442(8) 0.01461(16) Uani d . 1 1 . .
    C C10 0.45857(12) 0.61685(5) 1.16863(8) 0.01687(18) Uani d . 1 1 . .
    H H10A 0.5263 0.5959 1.1500 0.020 Uiso calc R 1 1 . .
    H H10B 0.5318 0.6231 1.2478 0.020 Uiso calc R 1 1 . .
    C C11 0.22978(12) 0.53905(5) 1.03163(8) 0.01451(16) Uani d . 1 1 . .
    C C12 0.05997(12) 0.56544(5) 0.95288(8) 0.01491(17) Uani d . 1 1 . .
    C C13 -0.00764(13) 0.62046(5) 0.97944(8) 0.01711(18) Uani d . 1 1 . .
    H H13A 0.0597 0.6409 1.0494 0.021 Uiso calc R 1 1 . .
    C C14 -0.17216(13) 0.64365(5) 0.90227(9) 0.01925(19) Uani d . 1 1 . .
    H H14A -0.2161 0.6797 0.9202 0.023 Uiso calc R 1 1 . .
    C C15 -0.27516(14) 0.61315(6) 0.79582(9) 0.01969(19) Uani d . 1 1 . .
    H H15A -0.3863 0.6295 0.7439 0.024 Uiso calc R 1 1 . .
    C C16 -0.21298(13) 0.55957(5) 0.76808(8) 0.01790(18) Uani d . 1 1 . .
    C C17 -0.04291(13) 0.53391(5) 0.84626(8) 0.01585(17) Uani d . 1 1 . .
    C C18 0.17098(14) 0.45736(6) 0.89147(9) 0.01910(19) Uani d . 1 1 . .
    H H18A 0.2102 0.4206 0.8714 0.023 Uiso calc R 1 1 . .
    C C19 0.28671(13) 0.48409(5) 1.00108(8) 0.01653(17) Uani d . 1 1 . .
    C C20 0.45265(14) 0.44489(6) 1.07212(9) 0.01967(19) Uani d . 1 1 . .
    C C21 0.71534(15) 0.42565(6) 1.24926(10) 0.0268(2) Uani d . 1 1 . .
    H H21A 0.7758 0.4249 1.2192 0.032 Uiso calc R 1 1 . .
    H H21B 0.6929 0.3759 1.2575 0.032 Uiso calc R 1 1 . .
    C C22 0.81915(19) 0.46389(8) 1.35829(12) 0.0428(4) Uani d . 1 1 . .
    H H22A 0.9215 0.4368 1.4103 0.064 Uiso calc R 1 1 . .
    H H22B 0.7543 0.4676 1.3843 0.064 Uiso calc R 1 1 . .
    H H22C 0.8481 0.5117 1.3500 0.064 Uiso calc R 1 1 . .
    C C23 -0.32547(15) 0.52651(6) 0.65532(9) 0.0236(2) Uani d . 1 1 . .
loop_
    _atom_site_aniso_label
    _atom_site_aniso_U_11
    _atom_site_aniso_U_22
    _atom_site_aniso_U_33
    _atom_site_aniso_U_12
    _atom_site_aniso_U_13
    _atom_site_aniso_U_23
    Cl1 0.02094(12) 0.02780(13) 0.02435(13) 0.00553(9) 0.01591(10) 0.00119(9)
    Cl2 0.02577(13) 0.03967(16) 0.02093(13) -0.01115(11) 0.01358(11)
                                                                    -0.00591(10)
    F1 0.0312(4) 0.0247(3) 0.0217(3) -0.0053(3) 0.0121(3) -0.0087(3)
    F2 0.0371(4) 0.0409(4) 0.0170(3) 0.0021(3) 0.0157(3) 0.0006(3)
    F3 0.0250(4) 0.0398(4) 0.0187(3) 0.0109(3) 0.0015(3) -0.0020(3)
    O1 0.0178(3) 0.0181(3) 0.0134(3) -0.0053(3) 0.0091(3) -0.0027(2)
    O2 0.0297(5) 0.0477(6) 0.0332(5) 0.0175(4) 0.0157(4) -0.0051(4)
    O3 0.0222(4) 0.0196(4) 0.0207(4) 0.0056(3) 0.0076(3) 0.0040(3)
    N1 0.0157(3) 0.0153(4) 0.0159(4) -0.0003(3) 0.0100(3) -0.0006(3)
    N2 0.0237(4) 0.0178(4) 0.0196(4) -0.0005(3) 0.0149(4) -0.0022(3)
    N3 0.0205(4) 0.0170(4) 0.0184(4) -0.0016(3) 0.0130(3) -0.0020(3)
    N4 0.0222(4) 0.0165(4) 0.0167(4) 0.0015(3) 0.0110(3) -0.0019(3)
    C1 0.0175(4) 0.0174(4) 0.0181(4) 0.0041(3) 0.0121(4) 0.0048(3)
    C2 0.0152(4) 0.0234(5) 0.0197(4) 0.0010(3) 0.0106(4) 0.0039(4)
    C3 0.0186(4) 0.0213(5) 0.0166(4) -0.0021(3) 0.0098(4) 0.0021(3)
    C4 0.0212(5) 0.0234(5) 0.0188(4) 0.0014(4) 0.0139(4) 0.0029(4)
    C5 0.0163(4) 0.0230(5) 0.0193(4) 0.0007(3) 0.0117(4) 0.0041(4)
    C6 0.0160(4) 0.0161(4) 0.0176(4) 0.0019(3) 0.0101(4) 0.0042(3)
    C7 0.0185(4) 0.0160(4) 0.0194(4) -0.0003(3) 0.0112(4) 0.0030(3)
    C8 0.0164(4) 0.0156(4) 0.0160(4) 0.0011(3) 0.0099(3) -0.0009(3)
    C9 0.0129(4) 0.0152(4) 0.0143(4) -0.0024(3) 0.0078(3) -0.0019(3)
    C10 0.0142(4) 0.0165(4) 0.0148(4) -0.0024(3) 0.0066(3) -0.0003(3)
    C11 0.0170(4) 0.0128(4) 0.0134(4) -0.0018(3) 0.0094(3) -0.0002(3)
    C12 0.0169(4) 0.0123(4) 0.0145(4) -0.0010(3) 0.0092(3) -0.0005(3)
    C13 0.0191(4) 0.0147(4) 0.0179(4) -0.0025(3) 0.0117(4) -0.0035(3)
    C14 0.0209(5) 0.0145(4) 0.0236(5) 0.0003(3) 0.0145(4) -0.0021(3)
    C15 0.0185(4) 0.0167(4) 0.0201(5) 0.0019(3) 0.0101(4) 0.0013(3)
    C16 0.0187(4) 0.0156(4) 0.0142(4) 0.0006(3) 0.0077(4) -0.0001(3)
    C17 0.0185(4) 0.0136(4) 0.0144(4) -0.0001(3) 0.0097(3) -0.0004(3)
    C18 0.0225(5) 0.0159(4) 0.0193(4) 0.0011(3) 0.0133(4) -0.0022(3)
    C19 0.0172(4) 0.0149(4) 0.0172(4) 0.0006(3) 0.0105(4) 0.0009(3)
    C20 0.0189(4) 0.0192(4) 0.0215(5) 0.0021(3) 0.0129(4) 0.0031(3)
    C21 0.0202(5) 0.0219(5) 0.0277(5) 0.0048(4) 0.0099(4) 0.0102(4)
    C22 0.0331(7) 0.0265(6) 0.0304(7) 0.0013(5) 0.0009(5) 0.0054(5)
    C23 0.0224(5) 0.0242(5) 0.0154(4) 0.0035(4) 0.0075(4) -0.0002(4)
_geom_special_details
;
All e.s.d.'s (except the e.s.d. in the dihedral angle between two l.s. planes)
are estimated using the full covariance matrix. The cell e.s.d.'s are taken
into account individually in the estimation of e.s.d.'s in distances, angles
and torsion angles; correlations between e.s.d.'s in cell parameters are only
used when they are defined by crystal symmetry. An approximate (isotropic)
treatment of cell e.s.d.'s is used for estimating e.s.d.'s involving l.s.
planes.
;
loop_
    _geom_bond_atom_site_label_1
    _geom_bond_atom_site_label_2
    _geom_bond_site_symmetry_2
    _geom_bond_distance
    _geom_bond_publ_flag
    Cl1 C1 . 1.7387(11) ?
    Cl2 C3 . 1.7383(11) ?
    F1 C23 . 1.3429(14) ?
    F2 C23 . 1.3408(15) ?
    F3 C23 . 1.3482(13) ?
    O1 C11 . 1.3594(11) ?
    O1 C10 . 1.4571(12) ?
    O2 C20 . 1.2089(14) ?
    O3 C20 . 1.3260(14) ?
    O3 C21 . 1.4649(13) ?
    N1 C8 . 1.3466(13) ?
    N1 N2 . 1.3477(12) ?
    N1 C7 . 1.4689(13) ?
    N2 N3 . 1.3186(12) ?
    N3 C9 . 1.3646(13) ?
    N4 C18 . 1.3091(14) ?
    N4 C17 . 1.3710(13) ?
    C1 C2 . 1.3873(15) ?
    C1 C6 . 1.3970(14) ?
    C2 C3 . 1.3878(15) ?
    C2 H2A . 0.9300 ?
    C3 C4 . 1.3886(15) ?
    C4 C5 . 1.3908(15) ?
    C4 H4A . 0.9300 ?
    C5 C6 . 1.3925(15) ?
    C5 H5A . 0.9300 ?
    C6 C7 . 1.5054(14) ?
    C7 H7A . 0.9700 ?
    C7 H7B . 0.9700 ?
    C8 C9 . 1.3772(14) ?
    C8 H8A . 0.9300 ?
    C9 C10 . 1.4891(14) ?
    C10 H10A . 0.9700 ?
    C10 H10B . 0.9700 ?
    C11 C19 . 1.3833(14) ?
    C11 C12 . 1.4282(14) ?
    C12 C13 . 1.4161(14) ?
    C12 C17 . 1.4201(13) ?
    C13 C14 . 1.3711(15) ?
    C13 H13A . 0.9300 ?
    C14 C15 . 1.4105(15) ?
    C14 H14A . 0.9300 ?
    C15 C16 . 1.3724(15) ?
    C15 H15A . 0.9300 ?
    C16 C17 . 1.4244(14) ?
    C16 C23 . 1.5001(15) ?
    C18 C19 . 1.4239(14) ?
    C18 H18A . 0.9300 ?
    C19 C20 . 1.4908(14) ?
    C21 C22 . 1.5006(19) ?
    C21 H21A . 0.9700 ?
    C21 H21B . 0.9700 ?
    C22 H22A . 0.9600 ?
    C22 H22B . 0.9600 ?
    C22 H22C . 0.9600 ?
loop_
    _geom_angle_atom_site_label_1
    _geom_angle_atom_site_label_2
    _geom_angle_atom_site_label_3
    _geom_angle_site_symmetry_1
    _geom_angle_site_symmetry_3
    _geom_angle
    _geom_angle_publ_flag
    C11 O1 C10 . . 116.90(8) ?
    C20 O3 C21 . . 116.06(9) ?
    C8 N1 N2 . . 111.27(8) ?
    C8 N1 C7 . . 127.43(9) ?
    N2 N1 C7 . . 121.28(8) ?
    N3 N2 N1 . . 106.97(8) ?
    N2 N3 C9 . . 108.95(8) ?
    C18 N4 C17 . . 116.75(9) ?
    C2 C1 C6 . . 122.25(10) ?
    C2 C1 Cl1 . . 117.85(8) ?
    C6 C1 Cl1 . . 119.89(8) ?
    C1 C2 C3 . . 118.10(10) ?
    C1 C2 H2A . . 120.9 ?
    C3 C2 H2A . . 120.9 ?
    C2 C3 C4 . . 121.71(10) ?
    C2 C3 Cl2 . . 118.53(8) ?
    C4 C3 Cl2 . . 119.75(9) ?
    C3 C4 C5 . . 118.61(10) ?
    C3 C4 H4A . . 120.7 ?
    C5 C4 H4A . . 120.7 ?
    C4 C5 C6 . . 121.66(10) ?
    C4 C5 H5A . . 119.2 ?
    C6 C5 H5A . . 119.2 ?
    C5 C6 C1 . . 117.65(9) ?
    C5 C6 C7 . . 120.41(9) ?
    C1 C6 C7 . . 121.90(10) ?
    N1 C7 C6 . . 110.51(8) ?
    N1 C7 H7A . . 109.5 ?
    C6 C7 H7A . . 109.5 ?
    N1 C7 H7B . . 109.5 ?
    C6 C7 H7B . . 109.5 ?
    H7A C7 H7B . . 108.1 ?
    N1 C8 C9 . . 104.60(9) ?
    N1 C8 H8A . . 127.7 ?
    C9 C8 H8A . . 127.7 ?
    N3 C9 C8 . . 108.21(9) ?
    N3 C9 C10 . . 122.53(9) ?
    C8 C9 C10 . . 129.24(9) ?
    O1 C10 C9 . . 111.58(8) ?
    O1 C10 H10A . . 109.3 ?
    C9 C10 H10A . . 109.3 ?
    O1 C10 H10B . . 109.3 ?
    C9 C10 H10B . . 109.3 ?
    H10A C10 H10B . . 108.0 ?
    O1 C11 C19 . . 124.63(9) ?
    O1 C11 C12 . . 116.38(9) ?
    C19 C11 C12 . . 118.84(9) ?
    C13 C12 C17 . . 120.01(9) ?
    C13 C12 C11 . . 121.76(9) ?
    C17 C12 C11 . . 118.21(9) ?
    C14 C13 C12 . . 120.17(9) ?
    C14 C13 H13A . . 119.9 ?
    C12 C13 H13A . . 119.9 ?
    C13 C14 C15 . . 120.34(10) ?
    C13 C14 H14A . . 119.8 ?
    C15 C14 H14A . . 119.8 ?
    C16 C15 C14 . . 120.67(10) ?
    C16 C15 H15A . . 119.7 ?
    C14 C15 H15A . . 119.7 ?
    C15 C16 C17 . . 120.55(9) ?
    C15 C16 C23 . . 119.98(9) ?
    C17 C16 C23 . . 119.45(9) ?
    N4 C17 C12 . . 122.67(9) ?
    N4 C17 C16 . . 119.07(9) ?
    C12 C17 C16 . . 118.26(9) ?
    N4 C18 C19 . . 126.15(10) ?
    N4 C18 H18A . . 116.9 ?
    C19 C18 H18A . . 116.9 ?
    C11 C19 C18 . . 117.37(9) ?
    C11 C19 C20 . . 127.57(9) ?
    C18 C19 C20 . . 114.90(9) ?
    O2 C20 O3 . . 123.18(10) ?
    O2 C20 C19 . . 121.81(10) ?
    O3 C20 C19 . . 115.00(9) ?
    O3 C21 C22 . . 106.89(11) ?
    O3 C21 H21A . . 110.3 ?
    C22 C21 H21A . . 110.3 ?
    O3 C21 H21B . . 110.3 ?
    C22 C21 H21B . . 110.3 ?
    H21A C21 H21B . . 108.6 ?
    C21 C22 H22A . . 109.5 ?
    C21 C22 H22B . . 109.5 ?
    H22A C22 H22B . . 109.5 ?
    C21 C22 H22C . . 109.5 ?
    H22A C22 H22C . . 109.5 ?
    H22B C22 H22C . . 109.5 ?
    F2 C23 F1 . . 107.08(9) ?
    F2 C23 F3 . . 106.34(9) ?
    F1 C23 F3 . . 106.27(10) ?
    F2 C23 C16 . . 113.11(10) ?
    F1 C23 C16 . . 112.41(9) ?
    F3 C23 C16 . . 111.19(9) ?
loop_
    _geom_torsion_atom_site_label_1
    _geom_torsion_atom_site_label_2
    _geom_torsion_atom_site_label_3
    _geom_torsion_atom_site_label_4
    _geom_torsion_site_symmetry_1
    _geom_torsion_site_symmetry_2
    _geom_torsion_site_symmetry_3
    _geom_torsion_site_symmetry_4
    _geom_torsion
    _geom_torsion_publ_flag
    C8 N1 N2 N3 . . . . -0.11(11) ?
    C7 N1 N2 N3 . . . . -178.65(9) ?
    N1 N2 N3 C9 . . . . 0.08(11) ?
    C6 C1 C2 C3 . . . . -0.03(15) ?
    Cl1 C1 C2 C3 . . . . 179.26(8) ?
    C1 C2 C3 C4 . . . . 0.65(16) ?
    C1 C2 C3 Cl2 . . . . -178.39(8) ?
    C2 C3 C4 C5 . . . . -0.66(16) ?
    Cl2 C3 C4 C5 . . . . 178.36(8) ?
    C3 C4 C5 C6 . . . . 0.05(16) ?
    C4 C5 C6 C1 . . . . 0.53(15) ?
    C4 C5 C6 C7 . . . . 178.48(9) ?
    C2 C1 C6 C5 . . . . -0.54(15) ?
    Cl1 C1 C6 C5 . . . . -179.82(8) ?
    C2 C1 C6 C7 . . . . -178.46(9) ?
    Cl1 C1 C6 C7 . . . . 2.27(13) ?
    C8 N1 C7 C6 . . . . 51.57(13) ?
    N2 N1 C7 C6 . . . . -130.14(10) ?
    C5 C6 C7 N1 . . . . -101.78(11) ?
    C1 C6 C7 N1 . . . . 76.08(12) ?
    N2 N1 C8 C9 . . . . 0.08(11) ?
    C7 N1 C8 C9 . . . . 178.52(9) ?
    N2 N3 C9 C8 . . . . -0.03(11) ?
    N2 N3 C9 C10 . . . . -178.60(9) ?
    N1 C8 C9 N3 . . . . -0.03(11) ?
    N1 C8 C9 C10 . . . . 178.41(9) ?
    C11 O1 C10 C9 . . . . 74.10(11) ?
    N3 C9 C10 O1 . . . . 91.43(11) ?
    C8 C9 C10 O1 . . . . -86.82(13) ?
    C10 O1 C11 C19 . . . . 75.83(12) ?
    C10 O1 C11 C12 . . . . -108.65(10) ?
    O1 C11 C12 C13 . . . . 2.78(14) ?
    C19 C11 C12 C13 . . . . 178.58(9) ?
    O1 C11 C12 C17 . . . . -175.90(8) ?
    C19 C11 C12 C17 . . . . -0.10(14) ?
    C17 C12 C13 C14 . . . . -0.28(15) ?
    C11 C12 C13 C14 . . . . -178.94(10) ?
    C12 C13 C14 C15 . . . . -0.22(16) ?
    C13 C14 C15 C16 . . . . 0.47(17) ?
    C14 C15 C16 C17 . . . . -0.20(17) ?
    C14 C15 C16 C23 . . . . 178.60(10) ?
    C18 N4 C17 C12 . . . . 0.28(15) ?
    C18 N4 C17 C16 . . . . -179.17(10) ?
    C13 C12 C17 N4 . . . . -178.92(10) ?
    C11 C12 C17 N4 . . . . -0.22(15) ?
    C13 C12 C17 C16 . . . . 0.53(15) ?
    C11 C12 C17 C16 . . . . 179.23(9) ?
    C15 C16 C17 N4 . . . . 179.18(10) ?
    C23 C16 C17 N4 . . . . 0.38(15) ?
    C15 C16 C17 C12 . . . . -0.29(15) ?
    C23 C16 C17 C12 . . . . -179.10(10) ?
    C17 N4 C18 C19 . . . . -0.02(17) ?
    O1 C11 C19 C18 . . . . 175.75(9) ?
    C12 C11 C19 C18 . . . . 0.33(14) ?
    O1 C11 C19 C20 . . . . 0.67(17) ?
    C12 C11 C19 C20 . . . . -174.75(10) ?
    N4 C18 C19 C11 . . . . -0.28(17) ?
    N4 C18 C19 C20 . . . . 175.42(10) ?
    C21 O3 C20 O2 . . . . -2.25(17) ?
    C21 O3 C20 C19 . . . . 176.76(9) ?
    C11 C19 C20 O2 . . . . 179.10(12) ?
    C18 C19 C20 O2 . . . . 3.91(16) ?
    C11 C19 C20 O3 . . . . 0.08(16) ?
    C18 C19 C20 O3 . . . . -175.10(9) ?
    C20 O3 C21 C22 . . . . 173.46(11) ?
    C15 C16 C23 F2 . . . . 125.51(11) ?
    C17 C16 C23 F2 . . . . -55.68(13) ?
    C15 C16 C23 F1 . . . . -113.06(11) ?
    C17 C16 C23 F1 . . . . 65.75(14) ?
    C15 C16 C23 F3 . . . . 5.93(16) ?
    C17 C16 C23 F3 . . . . -175.25(10) ?
loop_
    _geom_hbond_atom_site_label_D
    _geom_hbond_atom_site_label_H
    _geom_hbond_atom_site_label_A
    _geom_hbond_site_symmetry_A
    _geom_hbond_distance_DH
    _geom_hbond_distance_HA
    _geom_hbond_distance_DA
    _geom_hbond_angle_DHA
    _geom_hbond_publ_flag
    C5 H5A N3 4_575 0.93 2.62 3.3330(14) 134.3 yes
    C7 H7A F1 2_556 0.9700 2.4600 3.1712(15) 130.00 yes
    C8 H8A O2 3_667 0.9300 2.2500 3.0183(18) 139.00 yes
    C2 H2A Cg1 4_464 0.9300 2.92 3.8418(17) 173 yes
_iucr_refine_instructions_details
;
TITL I in P2(1)/c  (100K)
CELL  0.71073   10.0414   18.3997   15.5456    90.000   128.559    90.000
ZERR  4          0.0006    0.0011    0.0007     0.000     0.002     0.000
LATT  1
SYMM -X, 0.50000+Y, 0.50000-Z
SFAC  C H Cl F N O
UNIT  92 68 8 12 16 12
SIZE 0.172 0.309 0.32
L.S. 10
BOND $H
FMAP 2 1 60
PLAN 20
EQIV $1 x,3/2-y,-1/2+z
HTAB C5 N3_$1
OMIT 0 14 0
OMIT 0 13 1
OMIT -3 0 3
OMIT 3 0 0
ACTA
CONF
WGHT    0.056200    0.415000
FVAR       0.45680
CL1   3   -0.126805    0.821670    0.850952    11.00000    0.02091    0.02777 =
         0.02433    0.00119    0.01588    0.00553
CL2   3   -0.324341    0.689263    0.480629    11.00000    0.02577    0.03964 =
         0.02091   -0.00591    0.01357   -0.01115
F1    4   -0.361036    0.456432    0.657137    11.00000    0.03127    0.02461 =
         0.02164   -0.00870    0.01216   -0.00534
F2    4   -0.258079    0.529574    0.603278    11.00000    0.03714    0.04088 =
         0.01698    0.00055    0.01574    0.00205
F3    4   -0.476579    0.561124    0.590157    11.00000    0.02491    0.03976 =
         0.01864   -0.00204    0.00148    0.01087
O1    6    0.320331    0.567302    1.134697    11.00000    0.01780    0.01803 =
         0.01335   -0.00266    0.00916   -0.00529
O2    6    0.488146    0.396823    1.036520    11.00000    0.02956    0.04770 =
         0.03312   -0.00515    0.01566    0.01749
O3    6    0.555400    0.466026    1.176378    11.00000    0.02210    0.01959 =
         0.02062    0.00395    0.00754    0.00557
N1    5    0.291275    0.780817    1.004282    11.00000    0.01568    0.01526 =
         0.01585   -0.00061    0.01003   -0.00029
N2    5    0.305936    0.801197    1.093122    11.00000    0.02376    0.01776 =
         0.01963   -0.00219    0.01496   -0.00046
N3    5    0.368056    0.745064    1.160534    11.00000    0.02050    0.01695 =
         0.01841   -0.00199    0.01307   -0.00161
N4    5    0.014537    0.479684    0.816309    11.00000    0.02221    0.01642 =
         0.01664   -0.00190    0.01101    0.00145
C1    1   -0.075565    0.788492    0.770107    11.00000    0.01744    0.01739 =
         0.01809    0.00481    0.01206    0.00413
C2    1   -0.203425    0.755037    0.671511    11.00000    0.01508    0.02334 =
         0.01967    0.00391    0.01053    0.00102
AFIX  43
H2A   2   -0.312660    0.750049    0.649888    11.00000   -1.20000
AFIX   0
C3    1   -0.163784    0.729214    0.606024    11.00000    0.01853    0.02130 =
         0.01659    0.00209    0.00975   -0.00210
C4    1   -0.000942    0.735547    0.637552    11.00000    0.02124    0.02331 =
         0.01883    0.00294    0.01397    0.00139
AFIX  43
H4A   2    0.023947    0.717524    0.593114    11.00000   -1.20000
AFIX   0
C5    1    0.124157    0.769406    0.736974    11.00000    0.01628    0.02303 =
         0.01929    0.00410    0.01165    0.00074
AFIX  43
H5A   2    0.233529    0.773906    0.758678    11.00000   -1.20000
AFIX   0
C6    1    0.089773    0.796736    0.804838    11.00000    0.01594    0.01605 =
         0.01757    0.00422    0.01010    0.00188
C7    1    0.228847    0.831458    0.913251    11.00000    0.01845    0.01598 =
         0.01940    0.00296    0.01120   -0.00033
AFIX  23
H7A   2    0.322073    0.845386    0.913313    11.00000   -1.20000
H7B   2    0.185501    0.875035    0.923255    11.00000   -1.20000
AFIX   0
C8    1    0.343863    0.711830    1.013983    11.00000    0.01640    0.01558 =
         0.01597   -0.00088    0.00991    0.00106
AFIX  43
H8A   2    0.346423    0.685450    0.964000    11.00000   -1.20000
AFIX   0
C9    1    0.393008    0.689057    1.114431    11.00000    0.01296    0.01515 =
         0.01429   -0.00190    0.00781   -0.00241
C10   1    0.458598    0.616848    1.168639    11.00000    0.01413    0.01648 =
         0.01481   -0.00032    0.00652   -0.00236
AFIX  23
H10A  2    0.526358    0.595905    1.150012    11.00000   -1.20000
H10B  2    0.531783    0.623084    1.247829    11.00000   -1.20000
AFIX   0
C11   1    0.229737    0.539048    1.031618    11.00000    0.01699    0.01277 =
         0.01339   -0.00022    0.00932   -0.00184
C12   1    0.060004    0.565444    0.952895    11.00000    0.01685    0.01228 =
         0.01444   -0.00051    0.00921   -0.00096
C13   1   -0.007644    0.620461    0.979435    11.00000    0.01910    0.01468 =
         0.01786   -0.00348    0.01168   -0.00253
AFIX  43
H13A  2    0.059715    0.640911    1.049398    11.00000   -1.20000
AFIX   0
C14   1   -0.172156    0.643656    0.902273    11.00000    0.02084    0.01446 =
         0.02352   -0.00213    0.01440    0.00028
AFIX  43
H14A  2   -0.216075    0.679684    0.920204    11.00000   -1.20000
AFIX   0
C15   1   -0.275121    0.613149    0.795833    11.00000    0.01849    0.01663 =
         0.02007    0.00135    0.01014    0.00192
AFIX  43
H15A  2   -0.386285    0.629509    0.743916    11.00000   -1.20000
AFIX   0
C16   1   -0.212938    0.559567    0.768092    11.00000    0.01858    0.01560 =
         0.01419   -0.00006    0.00765    0.00059
C17   1   -0.042942    0.533909    0.846247    11.00000    0.01851    0.01355 =
         0.01437   -0.00042    0.00972   -0.00013
C18   1    0.170969    0.457358    0.891462    11.00000    0.02242    0.01594 =
         0.01927   -0.00219    0.01321    0.00113
AFIX  43
H18A  2    0.210240    0.420567    0.871369    11.00000   -1.20000
AFIX   0
C19   1    0.286675    0.484087    1.001070    11.00000    0.01720    0.01485 =
         0.01716    0.00090    0.01055    0.00058
C20   1    0.452691    0.444889    1.072139    11.00000    0.01885    0.01922 =
         0.02147    0.00310    0.01287    0.00213
C21   1    0.715392    0.425649    1.249277    11.00000    0.02028    0.02187 =
         0.02771    0.01024    0.00986    0.00475
AFIX  23
H21A  2    0.775848    0.424964    1.219210    11.00000   -1.20000
H21B  2    0.692970    0.375914    1.257569    11.00000   -1.20000
AFIX   0
C22   1    0.819176    0.463891    1.358292    11.00000    0.03289    0.02652 =
         0.03042    0.00543    0.00084    0.00132
AFIX 137
H22A  2    0.921583    0.436875    1.410273    11.00000   -1.50000
H22B  2    0.754343    0.467544    1.384365    11.00000   -1.50000
H22C  2    0.848003    0.511722    1.349983    11.00000   -1.50000
AFIX   0
C23   1   -0.325460    0.526511    0.655327    11.00000    0.02249    0.02417 =
         0.01538   -0.00019    0.00756    0.00352
HKLF 4 1 -1.0000  0.0000  0.0000  0.0000 -1.0000  0.0000  1.0000  0.0000  1.0000
REM  mo_sh22_0m in P2(1)/c  (100K)
REM R1 =  0.0352 for   6634 Fo > 4sig(Fo)  and  0.0465 for all   8174 data
REM    317 parameters refined using      0 restraints
END
WGHT      0.0562      0.4150
REM Highest difference peak  0.464,  deepest hole -0.296,  1-sigma level  0.062
Q1    1   0.3694  0.6967  1.0593  11.00000  0.05    0.46
Q2    1  -0.1006  0.6274  0.9403  11.00000  0.05    0.46
Q3    1  -0.1337  0.7739  0.7137  11.00000  0.05    0.45
Q4    1  -0.1797  0.7428  0.6397  11.00000  0.05    0.45
Q5    1  -0.1365  0.5442  0.8022  11.00000  0.05    0.44
Q6    1   0.1194  0.7777  0.7799  11.00000  0.05    0.42
Q7    1   0.0595  0.7577  0.6824  11.00000  0.05    0.42
Q8    1   0.1545  0.5590  0.9961  11.00000  0.05    0.41
Q9    1  -0.2463  0.5833  0.7846  11.00000  0.05    0.40
Q10   1   0.0171  0.5541  0.8985  11.00000  0.05    0.40
Q11   1   0.2510  0.5096  1.0227  11.00000  0.05    0.40
Q12   1  -0.2182  0.6231  0.8568  11.00000  0.05    0.38
Q13   1   0.2263  0.4753  0.9410  11.00000  0.05    0.38
Q14   1  -0.0870  0.7319  0.6218  11.00000  0.05    0.38
Q15   1  -0.2629  0.5416  0.7202  11.00000  0.05    0.37
Q16   1   0.1019  0.4771  0.8603  11.00000  0.05    0.36
Q17   1   0.3687  0.4635  1.0355  11.00000  0.05    0.35
Q18   1   0.4310  0.6536  1.1452  11.00000  0.05    0.35
Q19   1   0.1677  0.8123  0.8564  11.00000  0.05    0.33
Q20   1   0.7663  0.4443  1.3030  11.00000  0.05    0.33
;
