# Supplementary material for: Ethyl 4-{[1-(2,4-dichloro­benz­yl)-1H-1,2,3-triazol-4-yl]meth­oxy}-8-(trifluoro­meth­yl)quinoline-3-carboxyl­ate
Source: Acta Crystallogr Sect E Struct Rep Online. 2012 Sep 26;68(Pt 10):o3017–8. doi: 10.1107/S1600536812039633 (PMC3470374; doi:10.1107/S1600536812039633)
Supplement: Supplementary file 2 [file e-68-o3017-Isup2.hkl]

# 
# h,k,l, Fc-squared, Fo-squared, sigma(Fo-squared) and status flag 
# 
data_I
_shelx_title ' mo_sh22_0m in P2(1)/c  (100K)' 
_shelx_refln_list_code          4 
_shelx_F_calc_maximum      213.27 
_exptl_crystal_F_000      1072.00 
_reflns_d_resolution_high  0.6586 
 
loop_ 
 _symmetry_equiv_pos_as_xyz 
 'x, y, z' 
 '-x, y+1/2, -z+1/2' 
 '-x, -y, -z' 
 'x, -y-1/2, z-1/2' 
 
_cell_length_a    10.0414 
_cell_length_b    18.3997 
_cell_length_c    15.5456 
_cell_angle_alpha  90.000 
_cell_angle_beta  128.559 
_cell_angle_gamma  90.000 
 
_shelx_F_squared_multiplier     1.000 
 
loop_ 
 _refln_index_h 
 _refln_index_k 
 _refln_index_l 
 _refln_F_squared_calc 
 _refln_F_squared_meas 
 _refln_F_squared_sigma 
 _refln_observed_status 
   1   0   0      294.70      316.21     10.12 o 
   2   0   0     9063.17     8954.83    221.93 o 
   4   0   0      658.40      864.78     19.39 o 
   5   0   0     3580.26     3539.81     53.78 o 
   6   0   0     4114.61     3939.65     86.06 o 
   7   0   0      136.00      127.25     12.68 o 
   8   0   0       35.52       16.36      5.60 o 
   9   0   0      602.34      595.04     30.67 o 
  10   0   0       14.44        7.27      6.06 o 
  11   0   0        1.87       -5.40      5.40 o 
   2   1   0    12773.55    13459.06    235.14 o 
   3   1   0        0.68       11.25      1.73 o 
   4   1   0     1003.92     1134.07     22.31 o 
   5   1   0      395.84      379.31      8.85 o 
   6   1   0      537.40      508.39     11.47 o 
   7   1   0      661.08      620.78     13.48 o 
   8   1   0        1.04        0.58      2.89 o 
   9   1   0       15.33        9.91      3.76 o 
  10   1   0      177.41      156.61      9.23 o 
  11   1   0       14.09       13.43      5.07 o 
   1   2   0     6229.26     6139.68     76.14 o 
   2   2   0     1561.48     1594.16     21.41 o 
   3   2   0      845.56      847.21     12.79 o 
   4   2   0    12226.34    13116.44    158.35 o 
   5   2   0      578.89      598.44     10.30 o 
   6   2   0      187.89      122.78     42.51 o 
   7   2   0       23.56       14.70      3.14 o 
   8   2   0      168.74      142.63      7.60 o 
   9   2   0      221.42      210.45      9.49 o 
  10   2   0      242.20      237.69     15.03 o 
  11   2   0       61.19       48.04      6.55 o 
   1   3   0       66.81       78.97      1.86 o 
   2   3   0      494.43      526.09     10.03 o 
   3   3   0        4.02        1.48      0.78 o 
   4   3   0       92.62       98.74      4.53 o 
   5   3   0      606.94      630.12     16.03 o 
   6   3   0      148.38      133.52     10.01 o 
   7   3   0      140.88      146.96      6.49 o 
   8   3   0       74.24       68.72      6.84 o 
   9   3   0      232.99      223.18     10.19 o 
  10   3   0      102.68       97.45      7.51 o 
  11   3   0      243.25      230.27     11.68 o 
   1   4   0     1843.39     1953.69     25.49 o 
   2   4   0     3212.56     3236.52     41.79 o 
   3   4   0     3980.71     4142.43     43.49 o 
   4   4   0      361.38      419.71      6.52 o 
   5   4   0      401.05      386.04      6.56 o 
   6   4   0       36.15       45.03      5.00 o 
   7   4   0       30.87       25.80      3.78 o 
   8   4   0       34.08       35.85      4.19 o 
   9   4   0       12.06       12.26      5.63 o 
  10   4   0        0.46       -2.02      3.61 o 
  11   4   0       14.78       14.26      6.66 o 
   1   5   0     3774.11     3977.45     50.30 o 
   2   5   0     1150.35     1236.59     19.94 o 
   3   5   0     1788.74     1788.38     39.21 o 
   4   5   0     2424.05     2698.68     28.14 o 
   5   5   0     3615.22     3517.92     32.68 o 
   6   5   0      389.54      358.80      8.23 o 
   7   5   0      223.89      221.54      9.20 o 
   8   5   0        6.26        5.89      3.84 o 
   9   5   0       13.22        9.87      3.45 o 
  10   5   0       85.50       92.49      6.50 o 
  11   5   0        1.69        3.93      4.22 o 
   1   6   0     2338.43     2404.15     27.78 o 
   2   6   0     2079.81     2149.31     29.32 o 
   3   6   0      304.56      328.88      6.11 o 
   4   6   0     1710.31     1748.20     22.72 o 
   5   6   0       94.22       77.63      2.62 o 
   6   6   0       83.10       86.79      4.29 o 
   7   6   0      585.04      574.13     13.02 o 
   8   6   0       48.96       48.16      4.88 o 
   9   6   0      215.67      221.34      8.63 o 
  10   6   0        3.23        4.70      3.90 o 
  11   6   0      318.54      312.22     11.49 o 
   1   7   0     1379.45     1290.27     17.32 o 
   2   7   0      953.10      920.16     11.13 o 
   3   7   0      321.19      301.55      7.62 o 
   4   7   0     2357.06     2552.64     28.70 o 
   5   7   0      792.68      749.60      9.31 o 
   6   7   0     2184.00     2172.64     25.63 o 
   7   7   0      164.47      160.05      6.97 o 
   8   7   0       16.85       13.70      3.28 o 
   9   7   0      267.64      258.98      9.08 o 
  10   7   0      379.62      367.12     11.11 o 
  11   7   0       29.08       19.01      5.96 o 
   0   8   0    15050.57    15709.74    388.40 o 
   1   8   0     1190.66     1205.25     16.37 o 
   2   8   0     1644.80     1789.87     22.21 o 
   3   8   0       84.68       86.55      7.12 o 
   4   8   0     2152.51     2048.61     34.84 o 
   5   8   0     3337.24     3278.11     40.30 o 
   6   8   0       19.92       20.97      4.69 o 
   7   8   0      272.34      274.12      7.49 o 
   8   8   0      311.35      299.97     11.01 o 
   9   8   0      288.72      270.05      9.01 o 
  10   8   0       17.48       17.97      4.45 o 
  11   8   0      871.36      932.87     20.29 o 
   1   9   0      513.28      667.78     10.28 o 
   2   9   0      184.38      235.91      5.11 o 
   3   9   0     2089.00     2083.01     30.12 o 
   5   9   0      851.35      780.63     15.91 o 
   6   9   0      201.93      210.04      8.41 o 
   7   9   0       55.79       52.28      3.20 o 
   8   9   0     1002.46     1032.92     26.91 o 
   9   9   0      308.80      335.45     12.01 o 
  10   9   0      252.46      281.63      9.47 o 
  11   9   0       50.60       39.57      8.46 o 
   0  10   0     1053.42     1210.36     37.38 o 
   1  10   0       42.21       64.52      3.08 o 
   2  10   0       31.07       36.83      3.21 o 
   3  10   0     2326.99     2514.71     35.59 o 
   4  10   0       80.34       67.32      4.48 o 
   5  10   0     3342.59     3374.89     48.07 o 
   6  10   0        0.12       -1.72      3.82 o 
   7  10   0      281.95      292.62      9.96 o 
   8  10   0        0.18        3.17      4.07 o 
   9  10   0        0.27        0.76      4.49 o 
  10  10   0      131.46      131.06     12.40 o 
  11  10   0       41.50       29.94     17.70 o 
   1  11   0      554.30      621.34     10.40 o 
   2  11   0      373.87      340.25      4.88 o 
   3  11   0      539.87      552.41     11.64 o 
   4  11   0     5405.25     5446.08     72.26 o 
   5  11   0        3.22        6.89      4.06 o 
   6  11   0      146.34      145.68     13.17 o 
   7  11   0       10.08        9.21      3.33 o 
   8  11   0      357.01      355.30     14.08 o 
   9  11   0       48.78       57.47      8.26 o 
  10  11   0        4.60       -7.65     14.63 o 
   1  12   0      432.90      450.38      8.62 o 
   2  12   0       93.01      101.56      5.27 o 
   3  12   0      362.34      379.80     10.40 o 
   4  12   0      152.53      133.39      7.69 o 
   5  12   0        5.64        3.20      5.06 o 
   6  12   0       36.17       46.69      7.27 o 
   7  12   0       90.65       98.14      5.74 o 
   8  12   0      375.31      390.86     26.90 o 
   9  12   0        0.60       -0.55      5.16 o 
  10  12   0      175.99      155.92     15.17 o 
   1  13   0     2660.45     2824.40     37.45 o 
   2  13   0       14.45       10.79      2.02 o 
   3  13   0       75.12       77.85      5.03 o 
   4  13   0     3937.29     3897.32     61.18 o 
   5  13   0      345.12      344.68     22.28 o 
   6  13   0      865.51      906.51     25.83 o 
   7  13   0        4.45        2.84      4.52 o 
   8  13   0       91.58      114.91      8.75 o 
   9  13   0       14.41       18.47     15.95 o 
  10  13   0      233.44      244.48     14.30 o 
   1  14   0       69.26       88.12      4.98 o 
   2  14   0       20.88       22.55      2.59 o 
   3  14   0      300.85      289.55      7.92 o 
   4  14   0       26.29       20.09      4.44 o 
   5  14   0      289.43      288.43     13.18 o 
   6  14   0       55.54       49.19      7.72 o 
   7  14   0       85.10       83.75      6.87 o 
   8  14   0      621.86      672.71     15.96 o 
   9  14   0      236.58      258.31     12.96 o 
  10  14   0        9.90       13.55     10.11 o 
   1  15   0      598.68      561.28     15.42 o 
   2  15   0      270.23      229.90      6.51 o 
   3  15   0      111.02       99.78      3.48 o 
   4  15   0       92.63       75.94      8.08 o 
   5  15   0      105.89       93.41      9.25 o 
   6  15   0     1192.45     1221.83     31.39 o 
   7  15   0       75.23       72.89      6.13 o 
   8  15   0        3.10        1.18      6.49 o 
   9  15   0        7.77        0.44      4.92 o 
  10  15   0      246.90      279.62     19.72 o 
   0  16   0      613.87      650.41     24.96 o 
   1  16   0      210.45      179.18      8.77 o 
   2  16   0        9.46        9.45      4.85 o 
   3  16   0      111.04      109.26      3.91 o 
   4  16   0      202.36      192.59      6.96 o 
   5  16   0       72.95       88.20      8.13 o 
   6  16   0      173.14      199.35     13.01 o 
   7  16   0        2.00       -0.27      2.89 o 
   8  16   0        0.04       -1.79      3.59 o 
   9  16   0      147.48      157.90     10.26 o 
   1  17   0      578.99      531.15     16.10 o 
   2  17   0      105.77       93.06      5.11 o 
   3  17   0      318.76      311.67      8.53 o 
   4  17   0        0.53        2.59      4.39 o 
   5  17   0       69.83       68.72      5.01 o 
   6  17   0        3.19        4.19      8.12 o 
   7  17   0       84.91       78.68      8.81 o 
   8  17   0      170.48      174.77      9.23 o 
   9  17   0       34.30       33.88      6.50 o 
   0  18   0       83.30       75.55     10.28 o 
   1  18   0        7.50        8.54      4.01 o 
   2  18   0      226.04      224.04      7.38 o 
   3  18   0      908.79      953.80     16.31 o 
   4  18   0      176.18      188.40      8.96 o 
   5  18   0      119.89      126.32     10.98 o 
   6  18   0       90.56       85.53      5.99 o 
   7  18   0        3.18        5.06      3.81 o 
   8  18   0      113.65      122.68      8.14 o 
   9  18   0       10.48        2.06      5.43 o 
   1  19   0       44.05       49.07      6.15 o 
   2  19   0        3.76        4.54      3.07 o 
   3  19   0      171.86      165.60      6.03 o 
   4  19   0       84.10       85.37      6.14 o 
   5  19   0        0.48        4.15      3.37 o 
   6  19   0       63.88       69.99      6.04 o 
   7  19   0      365.60      387.72     30.49 o 
   8  19   0        0.45       -0.94      3.80 o 
   0  20   0      516.56      453.17     22.88 o 
   1  20   0      603.76      629.40     19.36 o 
   2  20   0        1.34        2.84      3.07 o 
   3  20   0       28.51       32.55      3.60 o 
   4  20   0       73.10       80.83      6.40 o 
   5  20   0      116.34      128.23      7.97 o 
   6  20   0       16.27       20.05      7.31 o 
   7  20   0     1018.93     1061.97     26.96 o 
   8  20   0       58.28       70.42      9.69 o 
   1  21   0        0.28        3.77      4.09 o 
   2  21   0      301.62      285.54     10.58 o 
   3  21   0      343.82      339.47     13.21 o 
   4  21   0      546.71      545.23     22.00 o 
   5  21   0      487.28      510.23     16.43 o 
   6  21   0       12.35       10.48      5.00 o 
   7  21   0        0.41        7.86      4.42 o 
   0  22   0      117.77      114.04     13.86 o 
   1  22   0       40.61       48.82      7.66 o 
   2  22   0       47.63       34.98      4.99 o 
   3  22   0      816.78      793.87     17.74 o 
   4  22   0      602.94      611.08     16.79 o 
   5  22   0       37.92       39.52      6.14 o 
   6  22   0       74.08       74.56      7.41 o 
   7  22   0      106.92      113.54      8.66 o 
   1  23   0      787.82      799.73     24.52 o 
   2  23   0       13.32       12.08      4.26 o 
   3  23   0        0.88       -0.68      3.99 o 
   4  23   0      116.19      112.48      8.24 o 
   5  23   0       39.35       43.94      6.72 o 
   6  23   0      250.99      257.85     15.33 o 
   0  24   0       98.95       87.64     13.67 o 
   1  24   0        4.12        4.02      8.50 o 
   2  24   0        0.53       -0.07      3.79 o 
   3  24   0        7.01        5.78      4.61 o 
   4  24   0        0.12        1.32      4.38 o 
   5  24   0       86.31       92.09      9.07 o 
   6  24   0      149.25      149.02     10.53 o 
   1  25   0       21.43       34.74      6.72 o 
   2  25   0       67.75       75.83      7.05 o 
   3  25   0      132.42      131.46     11.99 o 
   4  25   0       47.74       51.16     12.32 o 
   5  25   0      104.31      111.29     18.36 o 
   0  26   0       28.52       46.33     11.95 o 
   1  26   0       21.67       19.98      5.66 o 
   2  26   0       11.46        6.47      6.02 o 
   3  26   0        5.46       12.81      5.93 o 
   4  26   0        5.50        4.36      5.84 o 
   1  27   0       12.84       -0.71      8.47 o 
   2  27   0      127.75      117.94     11.87 o 
 -12   1   1       71.49       65.07     10.37 o 
 -11   1   1       42.11       49.12      6.12 o 
 -10   1   1       25.87       25.04      4.78 o 
  -9   1   1        0.67        0.01      3.67 o 
  -8   1   1     1070.11      968.65     18.61 o 
  -7   1   1       86.47       82.63      5.30 o 
  -6   1   1      218.93      199.13      7.24 o 
  -5   1   1      998.48     1019.71     22.96 o 
  -4   1   1     3547.72     3690.43     45.44 o 
  -3   1   1      997.54      915.97     67.83 o 
  -2   1   1        0.83        1.30      2.28 o 
  -1   1   1     6676.20     6660.22    117.30 o 
   0   1   1     4166.48     4196.02    103.71 o 
   1   1   1     1216.08     1271.62     19.59 o 
   2   1   1    17617.53    17393.41    191.22 o 
   3   1   1      191.26      218.00      5.58 o 
   4   1   1      187.57      195.41      5.92 o 
   5   1   1      215.18      226.06      7.11 o 
   6   1   1      302.43      273.90      7.64 o 
   7   1   1        3.07        6.46      3.15 o 
   8   1   1       45.82       45.65      5.01 o 
   9   1   1      146.40      144.22      8.58 o 
  10   1   1        0.38        0.70      4.03 o 
  11   1   1       26.05       33.60      7.20 o 
 -12   2   1       77.80       67.50     10.68 o 
 -11   2   1       18.80       13.37      4.76 o 
 -10   2   1      375.25      381.38     12.25 o 
  -9   2   1      290.71      269.94     13.03 o 
  -8   2   1     1012.85      943.87     18.26 o 
  -7   2   1       42.31       39.97      3.84 o 
  -5   2   1      121.88      112.63      4.74 o 
  -4   2   1    12325.99    12693.31    152.82 o 
  -3   2   1     1931.97     1896.31     22.04 o 
  -2   2   1     5103.72     5040.81     56.46 o 
  -1   2   1        9.64       -1.20      1.20 o 
   0   2   1       62.46       63.17      3.57 o 
   1   2   1     2854.08     1766.50     46.00 o 
   2   2   1       31.82       33.06      1.97 o 
   3   2   1      789.75      844.64     10.50 o 
   4   2   1      887.90      900.17     13.18 o 
   5   2   1      719.67      704.67     16.11 o 
   6   2   1      302.69      277.37      7.69 o 
   7   2   1        2.41       -0.09      2.65 o 
   8   2   1        0.02       -0.82      2.93 o 
   9   2   1      401.31      409.54     12.65 o 
  10   2   1      175.27      182.21     10.14 o 
  11   2   1      123.54      113.26     14.00 o 
 -12   3   1      264.32      246.23     17.44 o 
 -11   3   1      258.47      236.65     12.49 o 
 -10   3   1      389.64      411.43     12.64 o 
  -9   3   1      956.13      954.71     19.38 o 
  -8   3   1      892.00      813.91     15.02 o 
  -7   3   1      198.29      196.71      6.86 o 
  -6   3   1       69.53       84.31      7.13 o 
  -5   3   1     5255.87     5359.37     60.91 o 
  -4   3   1     2275.39     2645.37     31.03 o 
  -3   3   1      978.94      994.62     15.26 o 
  -2   3   1     3853.03     3805.97     97.23 o 
  -1   3   1     4888.55     5111.24     73.57 o 
   1   3   1      313.43      323.07      5.79 o 
   3   3   1      907.75     1073.65     14.15 o 
   4   3   1     2958.31     2924.60     38.93 o 
   5   3   1      256.80      227.70      7.10 o 
   6   3   1      349.91      349.46      8.61 o 
   7   3   1      632.00      640.63     12.89 o 
   8   3   1       55.98       50.21      4.95 o 
   9   3   1      129.80      121.65      7.93 o 
  10   3   1      205.43      225.26     11.17 o 
  11   3   1      331.74      317.32     16.37 o 
 -12   4   1      416.88      474.51     28.91 o 
 -11   4   1       36.92       33.62      5.66 o 
 -10   4   1      137.06      143.27      8.42 o 
  -9   4   1        1.54        1.43      3.00 o 
  -8   4   1       54.65      103.16      8.01 o 
  -7   4   1       45.65       31.58      3.48 o 
  -6   4   1     1503.07     1590.71     21.75 o 
  -5   4   1     1622.39     1596.31     22.23 o 
  -4   4   1       43.05       25.23      2.02 o 
  -3   4   1    17038.55    17662.15    247.05 o 
  -2   4   1      591.06      653.49     12.25 o 
  -1   4   1        0.72        3.62      2.30 o 
   0   4   1    26218.52    27499.74    683.61 o 
   1   4   1     3209.64     3292.58     48.67 o 
   2   4   1        0.02        0.25      0.73 o 
   3   4   1       83.37       81.04      2.34 o 
   4   4   1       24.17       31.11      2.13 o 
   5   4   1     8888.78     8586.20    107.24 o 
   6   4   1     1164.67     1085.65     17.19 o 
   7   4   1      117.80      123.52      6.29 o 
   8   4   1      103.01       93.83      6.10 o 
   9   4   1      161.02      167.66      8.41 o 
  10   4   1      116.25      123.20      7.97 o 
  11   4   1       45.47       65.23     11.22 o 
 -12   5   1       34.20       63.51     10.43 o 
 -11   5   1       54.95       40.86      5.62 o 
 -10   5   1      153.66      162.34      8.39 o 
  -9   5   1      418.69      421.64     10.18 o 
  -8   5   1      104.31      142.62      6.24 o 
  -7   5   1      891.27      851.14     13.50 o 
  -6   5   1       35.85       33.01      2.88 o 
  -5   5   1     3164.95     3103.62     31.28 o 
  -4   5   1        4.35        4.52      1.47 o 
  -3   5   1     1592.89     1414.31     30.39 o 
  -2   5   1      355.00      310.68      9.08 o 
  -1   5   1      684.41      779.24     15.19 o 
   0   5   1    25467.92    25575.89    628.62 o 
   1   5   1      237.38      217.26      8.55 o 
   2   5   1     2041.06     1933.95     26.58 o 
   3   5   1        9.62        8.99      1.00 o 
   4   5   1      268.71      361.04      6.37 o 
   5   5   1     2374.42     2459.88     28.02 o 
   6   5   1     3172.48     3196.70     40.08 o 
   7   5   1       28.62       24.98      3.59 o 
   8   5   1       31.16       24.00      3.96 o 
   9   5   1       79.51       85.80      6.08 o 
  10   5   1        1.26       -0.98      3.70 o 
  11   5   1      140.15      157.17     11.50 o 
 -12   6   1      290.24      290.17     19.58 o 
 -11   6   1      160.95      177.49     11.08 o 
 -10   6   1       61.43       59.60      5.60 o 
  -9   6   1      277.41      263.63     12.09 o 
  -8   6   1     1836.19     1814.53     26.11 o 
  -7   6   1      179.83      153.29      7.77 o 
  -6   6   1       10.09       12.60      1.99 o 
  -5   6   1       41.10       51.25      3.14 o 
  -4   6   1     5746.92     5971.73     67.89 o 
  -3   6   1      700.55      748.88     15.00 o 
  -2   6   1       41.23       59.20      3.55 o 
  -1   6   1        0.26       -0.36      1.39 o 
   0   6   1      242.62      266.53     28.80 o 
   1   6   1    11211.02    11619.52    127.17 o 
   2   6   1     1347.32     1380.83     19.70 o 
   3   6   1     1008.39     1113.25     17.41 o 
   4   6   1     2737.45     2911.31     27.34 o 
   5   6   1      482.68      452.95      8.99 o 
   6   6   1        1.67        4.47      2.41 o 
   7   6   1        0.12        2.48      2.73 o 
   8   6   1        9.00        9.82      3.24 o 
   9   6   1       53.66       48.89      5.47 o 
  10   6   1      495.00      528.52     17.89 o 
  11   6   1       98.98      113.72      9.79 o 
 -11   7   1        2.39        1.86      4.00 o 
 -10   7   1        0.08       -0.64      3.34 o 
  -9   7   1      148.78      140.60      7.51 o 
  -8   7   1       95.71      100.25      8.97 o 
  -7   7   1      756.11      793.23     13.57 o 
  -6   7   1      478.15      428.56      8.07 o 
  -5   7   1        2.14        3.11      2.50 o 
  -4   7   1      989.03     1003.74     17.04 o 
  -3   7   1      234.69      239.78      6.41 o 
  -2   7   1       53.80       49.11      2.19 o 
  -1   7   1       77.90       61.61      4.31 o 
   1   7   1       81.47      140.97      3.26 o 
   2   7   1       10.59       14.84      1.98 o 
   3   7   1     1011.05     1004.31     13.11 o 
   4   7   1       15.72       27.38      1.54 o 
   5   7   1      615.31      653.35     10.12 o 
   6   7   1      517.95      469.66      8.62 o 
   7   7   1      344.63      312.02      8.62 o 
   8   7   1      174.42      178.21     14.74 o 
   9   7   1        1.84       -2.98      3.41 o 
  10   7   1      363.68      413.46     12.42 o 
  11   7   1      198.45      196.36     25.83 o 
 -11   8   1      137.63      131.35     11.25 o 
 -10   8   1        0.91       -0.37      3.18 o 
  -9   8   1        9.36        6.81      3.07 o 
  -8   8   1      623.90      589.59     11.75 o 
  -7   8   1     1352.30     1318.68     17.12 o 
  -6   8   1     2602.45     2711.94     33.82 o 
  -5   8   1      434.00      446.90      9.69 o 
  -4   8   1      130.21      112.52      5.82 o 
  -3   8   1     2069.50     2269.19     31.79 o 
  -2   8   1       37.56       45.12      2.68 o 
  -1   8   1      356.43      438.77      7.28 o 
   0   8   1      635.20      742.58     27.76 o 
   1   8   1       76.43       54.21      2.09 o 
   2   8   1      204.74      235.53      9.20 o 
   3   8   1        0.80       -0.55      1.68 o 
   4   8   1      146.12      142.09     12.74 o 
   5   8   1     1251.68     1272.37     16.47 o 
   6   8   1      141.09      203.34      9.59 o 
   7   8   1       34.64       38.72      4.24 o 
   8   8   1      392.70      394.35     10.26 o 
   9   8   1       48.41       41.02      6.24 o 
  10   8   1      171.24      201.95     13.83 o 
 -11   9   1        0.28       -1.50      5.44 o 
 -10   9   1        9.05       10.45      5.67 o 
  -9   9   1      581.76      579.06     15.13 o 
  -8   9   1     1807.11     1777.95     29.47 o 
  -7   9   1      340.89      334.53      8.07 o 
  -6   9   1      625.68      605.28     13.91 o 
  -5   9   1     1153.81     1084.44     19.03 o 
  -4   9   1        9.89        3.54      2.32 o 
  -3   9   1       80.15       89.50      4.65 o 
  -2   9   1     3826.48     3854.86     49.89 o 
  -1   9   1      378.67      482.26      8.10 o 
   0   9   1     1073.52     1144.76     16.59 o 
   1   9   1     1571.30     1708.25     20.91 o 
   2   9   1      529.12      567.63      9.29 o 
   3   9   1      598.63      563.81     10.70 o 
   4   9   1      135.60      133.87      4.82 o 
   5   9   1       15.79       26.49      2.91 o 
   6   9   1     2512.32     2342.06     27.79 o 
   7   9   1       49.48       46.10      3.93 o 
   8   9   1       90.76       95.08      5.95 o 
   9   9   1        5.14        4.23      3.65 o 
  10   9   1       43.31       42.70      8.92 o 
 -11  10   1      904.68      915.42     29.12 o 
 -10  10   1       31.01       49.06      7.39 o 
  -9  10   1      152.89      152.57      9.79 o 
  -8  10   1      151.45      161.07      8.43 o 
  -7  10   1        7.49       14.15      3.68 o 
  -6  10   1      880.93      842.41     17.24 o 
  -5  10   1       60.34       71.92      4.87 o 
  -4  10   1     3018.33     3088.21     38.34 o 
  -3  10   1      474.14      418.92      9.45 o 
  -2  10   1      796.57      838.60     20.52 o 
  -1  10   1      980.72     1122.87     16.13 o 
   0  10   1     1218.12     1199.38     27.10 o 
   1  10   1     1682.33     1730.91     23.49 o 
   2  10   1      481.48      505.52      9.31 o 
   3  10   1      399.83      423.41      6.88 o 
   4  10   1      445.65      430.03     26.62 o 
   5  10   1      519.84      521.04     10.77 o 
   6  10   1      175.16      155.79      9.06 o 
   7  10   1     1282.81     1272.66     26.70 o 
   8  10   1      373.25      361.61     24.55 o 
   9  10   1       11.08       11.05      6.38 o 
  10  10   1        9.03        9.77      7.50 o 
 -11  11   1       21.34        5.32      7.15 o 
 -10  11   1        1.21       -0.38     23.96 o 
  -9  11   1     2387.34     2379.23     57.11 o 
  -8  11   1      139.85      124.82      8.13 o 
  -7  11   1        2.14        3.34      2.32 o 
  -6  11   1       75.29       80.22      7.18 o 
  -5  11   1     1064.83     1046.12     19.44 o 
  -4  11   1       58.09       77.68      8.12 o 
  -3  11   1      154.32      163.03      6.15 o 
  -2  11   1        2.18        2.17      1.01 o 
  -1  11   1     4855.93     5236.53     65.13 o 
   0  11   1     1105.65     1096.85     16.78 o 
   1  11   1      641.99      659.25     10.99 o 
   2  11   1      833.95      806.88      8.79 o 
   3  11   1      203.54      250.76      5.02 o 
   4  11   1     1028.47     1093.58     19.77 o 
   5  11   1      260.31      241.41     22.91 o 
   6  11   1      514.77      566.41     20.47 o 
   7  11   1       26.98       31.53      4.49 o 
   8  11   1      123.34      121.40      9.91 o 
   9  11   1       63.91       75.71      9.41 o 
  10  11   1      520.23      519.78     21.50 o 
 -11  12   1       15.64       22.86      8.10 o 
 -10  12   1      154.46      145.39     11.75 o 
  -9  12   1       28.94       70.80     18.47 o 
  -8  12   1      302.59      322.03      9.91 o 
  -7  12   1      159.84      140.79     10.75 o 
  -6  12   1      422.88      416.97     16.06 o 
  -5  12   1     1458.89     1404.42     32.25 o 
  -4  12   1        5.62        8.99      4.37 o 
  -3  12   1      518.22      514.05     11.71 o 
  -2  12   1     1912.90     1989.83     30.94 o 
  -1  12   1       26.93       17.50      2.64 o 
   0  12   1      412.42      449.14     13.26 o 
   1  12   1     2891.31     2922.88     38.34 o 
   2  12   1      126.27      119.36      3.15 o 
   3  12   1      906.75      920.81     14.13 o 
   4  12   1        0.77        7.87      6.88 o 
   5  12   1       47.19       40.05      6.90 o 
   6  12   1       32.70       34.43      4.03 o 
   7  12   1       22.95       24.57      4.29 o 
   8  12   1       51.20       35.96      6.67 o 
   9  12   1        3.36       -4.50      8.65 o 
  10  12   1      278.87      275.53     24.79 o 
 -10  13   1      122.56      117.17     10.61 o 
  -9  13   1       24.31       21.92      5.68 o 
  -8  13   1      188.30      209.29      8.87 o 
  -7  13   1        2.31       15.82      6.41 o 
  -6  13   1        0.57       -5.04      5.04 o 
  -5  13   1     3711.90     3657.60     58.68 o 
  -4  13   1     3125.24     3099.11     49.67 o 
  -3  13   1     1543.81     1545.52     22.10 o 
  -2  13   1      313.05      317.02      7.05 o 
  -1  13   1        7.87       16.00      2.28 o 
   1  13   1      121.93      116.94      9.69 o 
   2  13   1     4091.35     4196.81     48.15 o 
   3  13   1      488.93      478.82      6.25 o 
   4  13   1      101.72       76.24      6.27 o 
   5  13   1       11.68        7.27      5.60 o 
   6  13   1      697.12      675.12     16.04 o 
   7  13   1      376.17      358.11     10.95 o 
   8  13   1      212.36      213.47     11.83 o 
   9  13   1       18.37       30.91      7.20 o 
  10  13   1      121.19      124.01     11.96 o 
 -10  14   1      129.54      139.42     12.75 o 
  -9  14   1       12.00        9.77      8.21 o 
  -8  14   1        1.77        4.06      3.20 o 
  -7  14   1       30.75       39.30      7.79 o 
  -6  14   1        2.90       -1.27      5.32 o 
  -5  14   1       12.57        9.70      4.29 o 
  -4  14   1     1124.86     1105.76     21.54 o 
  -3  14   1      307.46      338.49      6.10 o 
  -2  14   1      345.64      390.59      8.94 o 
  -1  14   1      444.35      447.33     12.92 o 
   0  14   1        7.09        1.34      1.41 o 
   1  14   1       20.96       21.46      4.93 o 
   2  14   1      225.80      240.38      5.61 o 
   3  14   1       15.26       17.51      2.16 o 
   4  14   1        0.16       -1.16      2.81 o 
   5  14   1        1.96       -0.16      2.31 o 
   6  14   1       54.92       56.97      9.75 o 
   7  14   1       28.16       31.11      4.66 o 
   8  14   1      172.03      173.00     10.79 o 
   9  14   1       46.55       38.29     17.19 o 
 -10  15   1        6.42       16.60      6.17 o 
  -9  15   1      103.72      101.59      8.22 o 
  -8  15   1       62.98       66.88      5.22 o 
  -7  15   1      190.93      190.94     20.18 o 
  -6  15   1      147.65      154.77     11.14 o 
  -5  15   1       73.54       86.26      8.11 o 
  -4  15   1     1314.59     1371.65     42.18 o 
  -3  15   1      432.34      450.99      7.75 o 
  -2  15   1       19.05       17.59      4.84 o 
  -1  15   1      372.27      372.19     12.07 o 
   0  15   1      111.76      114.48      7.43 o 
   1  15   1      804.29      784.15     15.98 o 
   2  15   1      536.33      548.34      9.53 o 
   3  15   1       67.59       59.31      2.79 o 
   4  15   1      304.41      316.42      9.19 o 
   5  15   1      152.21      145.63      6.10 o 
   6  15   1        4.51       14.72      8.93 o 
   7  15   1       22.11       28.77      4.67 o 
   8  15   1      162.43      159.80     10.44 o 
   9  15   1       30.36       35.29      7.22 o 
 -10  16   1       26.29       50.25      7.61 o 
  -9  16   1       71.06       80.11      7.59 o 
  -8  16   1       19.60       22.87      8.05 o 
  -7  16   1      152.34      169.90     15.13 o 
  -6  16   1      431.37      433.77     16.25 o 
  -5  16   1       28.31       20.73      9.53 o 
  -4  16   1      674.58      658.82     14.12 o 
  -3  16   1      174.38      177.34      7.24 o 
  -2  16   1     2004.86     2108.67     34.87 o 
  -1  16   1      151.20      169.39     16.35 o 
   0  16   1      221.92      174.74     15.25 o 
   1  16   1       45.88       50.17      5.60 o 
   2  16   1        4.03        2.25      2.29 o 
   3  16   1      220.93      243.96      6.38 o 
   4  16   1      606.86      579.46     13.54 o 
   5  16   1       65.21       65.41      6.89 o 
   6  16   1      181.52      173.69      7.46 o 
   7  16   1       21.32       29.36      5.42 o 
   8  16   1      355.92      335.87     14.09 o 
   9  16   1        0.63        0.06      5.42 o 
  -9  17   1        6.29        6.62      5.50 o 
  -8  17   1      205.17      218.45     13.88 o 
  -7  17   1       78.24       84.76      9.66 o 
  -6  17   1       95.06       99.95     13.61 o 
  -5  17   1      276.15      232.04     13.63 o 
  -4  17   1       62.70       50.00      4.37 o 
  -3  17   1      254.47      247.37      5.97 o 
  -2  17   1      530.39      547.36     15.58 o 
  -1  17   1        8.67        9.11      3.76 o 
   0  17   1       42.82       55.51      6.07 o 
   1  17   1      252.44      217.56      9.99 o 
   2  17   1      560.49      527.15     11.20 o 
   3  17   1      527.33      523.85      8.91 o 
   4  17   1      443.66      455.45     12.99 o 
   5  17   1      184.72      202.92      9.33 o 
   6  17   1       62.85       45.14      7.90 o 
   7  17   1      231.65      225.33      7.30 o 
   8  17   1       14.75       15.65      4.60 o 
   9  17   1        0.04        5.04     18.23 o 
  -9  18   1      175.90      161.93      9.00 o 
  -8  18   1        0.32       -5.00      8.28 o 
  -7  18   1        5.27        4.78      8.65 o 
  -6  18   1      411.78      421.21     24.44 o 
  -5  18   1      217.91      222.99     16.05 o 
  -4  18   1      279.37      289.68      9.46 o 
  -3  18   1     1101.63     1086.57     18.15 o 
  -2  18   1       19.13       28.57      5.10 o 
  -1  18   1      564.90      570.00     17.26 o 
   0  18   1      203.74      205.77     10.20 o 
   1  18   1      514.94      486.00     15.73 o 
   2  18   1       86.03       92.97      5.34 o 
   3  18   1       48.54       41.98      3.40 o 
   4  18   1       20.87       21.25      3.91 o 
   5  18   1      412.35      433.04     13.55 o 
   6  18   1       12.39       14.81      4.31 o 
   7  18   1      588.90      639.20     58.37 o 
   8  18   1      100.26      124.65     11.09 o 
  -8  19   1       41.50       33.12     11.23 o 
  -7  19   1       31.43       17.48      9.71 o 
  -6  19   1       18.40       18.09      9.22 o 
  -5  19   1      100.24      111.21      6.88 o 
  -4  19   1      249.26      250.32     11.13 o 
  -3  19   1       34.59       31.93      3.53 o 
  -2  19   1       11.25        6.25      4.07 o 
  -1  19   1       50.43       50.01      6.36 o 
   0  19   1      314.73      319.76     13.59 o 
   1  19   1      155.70      177.20     21.37 o 
   2  19   1      156.40      158.78      6.63 o 
   3  19   1        0.03        1.58      2.15 o 
   4  19   1        7.25        5.49      3.47 o 
   5  19   1      202.04      211.29      9.82 o 
   6  19   1      672.77      702.27     27.75 o 
   7  19   1        6.42        9.41      4.97 o 
   8  19   1        0.81        2.30      7.90 o 
  -8  20   1       98.14       96.61     15.45 o 
  -7  20   1       74.21       48.39     12.53 o 
  -6  20   1      137.78      148.57      7.88 o 
  -5  20   1       11.73       15.16      5.00 o 
  -4  20   1      216.33      222.89     10.86 o 
  -3  20   1       43.30       43.53      4.06 o 
  -2  20   1       15.91        4.86      4.18 o 
  -1  20   1      712.35      705.73     22.39 o 
   0  20   1        0.29       -1.91      3.85 o 
   1  20   1       83.21       84.12      7.93 o 
   2  20   1      840.50      866.63     16.64 o 
   3  20   1      393.87      392.59     12.34 o 
   4  20   1       49.64       54.22      5.64 o 
   5  20   1       48.11       43.00     14.44 o 
   6  20   1      223.56      242.55     15.13 o 
   7  20   1       98.62       87.77      7.84 o 
  -8  21   1       89.62      103.25     16.22 o 
  -7  21   1      206.95      193.46      9.25 o 
  -6  21   1       91.38       83.31      7.01 o 
  -5  21   1       23.70       19.88      4.89 o 
  -4  21   1        5.91        3.73      4.99 o 
  -3  21   1      228.16      224.73      8.57 o 
  -2  21   1       27.76       25.80      5.63 o 
  -1  21   1       21.83       25.75      6.70 o 
   0  21   1       82.46       66.71      7.66 o 
   1  21   1        1.73        1.68      3.41 o 
   2  21   1      142.76      142.10      8.00 o 
   3  21   1     1992.12     1998.00     36.63 o 
   4  21   1        3.91       -1.07      3.78 o 
   5  21   1      103.15      111.01      8.77 o 
   6  21   1      514.25      524.46     19.88 o 
   7  21   1       34.53       32.76      5.97 o 
  -7  22   1        0.52        0.71      3.97 o 
  -6  22   1      148.36      159.98      9.52 o 
  -5  22   1       77.83       81.84     11.13 o 
  -4  22   1      107.63      119.82     10.30 o 
  -3  22   1      108.78      114.20      6.06 o 
  -2  22   1       21.49       25.60      5.84 o 
  -1  22   1       35.63       41.59      6.96 o 
   0  22   1        1.60        1.15      6.08 o 
   1  22   1       47.08       47.57      5.68 o 
   2  22   1       11.94       17.73      4.17 o 
   3  22   1      192.51      193.63      9.99 o 
   4  22   1       36.18       41.95      5.87 o 
   5  22   1        4.11        9.60      6.09 o 
   6  22   1      165.80      152.06      9.73 o 
  -7  23   1        4.14        8.92      4.80 o 
  -6  23   1      473.30      502.99     16.83 o 
  -5  23   1      112.26      126.54      9.69 o 
  -4  23   1       24.16       33.73      5.76 o 
  -3  23   1       42.61       37.52      4.48 o 
  -2  23   1       86.98       90.99      7.33 o 
  -1  23   1      376.59      339.07     15.30 o 
   0  23   1       97.61      114.69     18.58 o 
   1  23   1       87.60       82.92      7.36 o 
   2  23   1       48.71       55.04      5.86 o 
   3  23   1       83.92       95.06      7.96 o 
   4  23   1        0.08       -4.07      4.16 o 
   5  23   1        2.90       -5.55     13.02 o 
   6  23   1        9.76        7.35      5.19 o 
  -6  24   1        4.74        4.39      5.02 o 
  -5  24   1        0.17        3.15     10.49 o 
  -4  24   1        0.02        3.46      4.51 o 
  -3  24   1        0.09        1.83      3.33 o 
  -2  24   1      309.09      325.28     23.37 o 
  -1  24   1      310.45      333.78     16.82 o 
   0  24   1      251.28      279.63     14.30 o 
   1  24   1       12.87       13.34      4.96 o 
   2  24   1      133.88      132.78     11.30 o 
   3  24   1       97.55       73.85      7.47 o 
   4  24   1        3.49        3.27      4.98 o 
   5  24   1      195.05      195.24     23.80 o 
  -5  25   1        0.22        4.75      5.00 o 
  -4  25   1      158.39      143.51     14.16 o 
  -3  25   1       79.38       65.32     11.35 o 
  -2  25   1       17.14       22.73      5.21 o 
  -1  25   1        5.18       14.89      6.21 o 
   0  25   1       21.36       29.21      8.20 o 
   1  25   1       23.28       23.97      5.38 o 
   2  25   1       61.32       61.05      6.28 o 
   3  25   1      439.10      440.82     15.33 o 
   4  25   1       48.05       39.03      7.30 o 
  -4  26   1       83.10       79.25      8.21 o 
  -3  26   1        1.17        0.12      5.48 o 
  -2  26   1       13.84        9.41      4.72 o 
  -1  26   1      143.51      122.88     11.87 o 
   0  26   1      143.17      123.63      9.76 o 
   1  26   1      206.60      185.97     11.02 o 
   2  26   1        3.66        0.37      3.94 o 
   3  26   1       28.49       33.62      6.37 o 
  -3  27   1       47.18       37.65      9.89 o 
  -2  27   1        0.05        4.06      6.19 o 
  -1  27   1        0.23        1.94      5.80 o 
   0  27   1        0.64        0.60      7.80 o 
   1  27   1       39.95       29.54      9.37 o 
   2  27   1       34.74       34.75      5.42 o 
 -12   0   2       74.17       85.83     12.76 o 
 -11   0   2        2.57       -5.17      5.17 o 
 -10   0   2      270.27      267.22     14.28 o 
  -9   0   2        8.49        3.49      5.25 o 
  -8   0   2       44.64       43.67      6.38 o 
  -7   0   2       90.21       92.01      7.49 o 
  -6   0   2      186.75      193.17     25.17 o 
  -5   0   2     7207.27     6744.19    118.17 o 
  -2   0   2     1255.73     1405.47     37.98 o 
   0   0   2     1408.11     1181.61    185.30 o 
   1   0   2    14317.50    14882.67    260.86 o 
   2   0   2     1556.53     1560.56     30.24 o 
   3   0   2       54.26       72.41      5.73 o 
   4   0   2      142.76      132.41      5.89 o 
   5   0   2      129.70      125.61      6.95 o 
   6   0   2     4025.07     3879.98     75.33 o 
   7   0   2        5.86        5.84      9.58 o 
   8   0   2      551.17      534.09     24.35 o 
   9   0   2       14.74       13.47      7.35 o 
  10   0   2      185.11      197.18     15.46 o 
  11   0   2      521.44      517.38     32.38 o 
 -12   1   2       13.64       15.88      4.95 o 
 -11   1   2       92.94       82.58      7.78 o 
 -10   1   2      280.20      268.70     10.00 o 
  -9   1   2       96.70      114.39     11.23 o 
  -8   1   2      570.55      626.77     13.75 o 
  -7   1   2      298.29      283.82      8.79 o 
  -6   1   2       15.27       13.55      2.72 o 
  -5   1   2      244.04      294.96      6.15 o 
  -4   1   2      744.38      674.82     10.79 o 
  -3   1   2     7691.34     7930.48    109.06 o 
  -2   1   2     1307.46     1417.53     26.54 o 
  -1   1   2     5208.94     5047.44    125.97 o 
   0   1   2      800.67      847.65     11.91 o 
   1   1   2     3080.71     3152.08     40.51 o 
   2   1   2      697.23      698.67      9.76 o 
   3   1   2      382.16      340.92      6.65 o 
   4   1   2      508.41      406.90      7.17 o 
   5   1   2     2378.39     2273.21     31.83 o 
   6   1   2     1023.97      961.61     16.15 o 
   7   1   2      415.14      423.65     11.64 o 
   8   1   2        1.70        1.39      3.28 o 
   9   1   2      165.57      168.06      9.57 o 
  10   1   2       10.52        3.26      4.50 o 
  11   1   2       84.62      103.02     12.55 o 
 -12   2   2       30.87       27.48      5.72 o 
 -11   2   2        1.50        5.08      4.10 o 
 -10   2   2        0.07       -1.75      3.23 o 
  -9   2   2     1159.05     1127.22     21.27 o 
  -8   2   2      467.10      489.60     11.81 o 
  -7   2   2       17.16       18.54      2.91 o 
  -6   2   2      530.60      528.22     10.96 o 
  -5   2   2      295.60      242.07      6.27 o 
  -4   2   2      833.77      964.98     14.32 o 
  -3   2   2    26314.48    26518.51    292.62 o 
  -2   2   2    21521.80    21651.69    378.13 o 
  -1   2   2       24.26       -0.96      0.96 o 
   0   2   2      673.73      633.92     10.87 o 
   1   2   2    16841.82    16905.42    244.04 o 
   2   2   2      359.12      452.85      9.33 o 
   3   2   2     1267.65     1237.79     18.84 o 
   4   2   2      314.20      297.05      7.96 o 
   5   2   2      492.17      436.88     17.86 o 
   6   2   2     2882.98     2764.30     35.92 o 
   7   2   2      327.37      304.56      8.98 o 
   8   2   2      413.66      380.10     12.04 o 
   9   2   2       47.67       44.28      5.76 o 
  10   2   2        4.01       -1.25      4.08 o 
  11   2   2       42.89       40.02     14.20 o 
 -12   3   2      173.77      178.37     10.48 o 
 -11   3   2       13.96        3.49      4.14 o 
 -10   3   2      299.45      310.28     10.67 o 
  -9   3   2      118.11      104.65      6.67 o 
  -8   3   2        0.26        3.37      2.56 o 
  -7   3   2      455.09      501.07     10.66 o 
  -6   3   2     1163.69     1237.97     19.70 o 
  -5   3   2      974.55     1079.18     14.83 o 
  -4   3   2       11.21       16.04      1.44 o 
  -3   3   2     1762.29     1537.53    100.87 o 
  -2   3   2     7785.21     8182.93    101.65 o 
  -1   3   2       24.47       19.56      1.97 o 
   0   3   2     1773.03     1917.65     25.18 o 
   1   3   2      267.27      256.74      6.24 o 
   2   3   2      534.37      591.75     11.69 o 
   3   3   2      807.70      773.59     16.46 o 
   4   3   2      510.68      507.64      9.82 o 
   5   3   2     2482.01     2385.58     40.86 o 
   6   3   2      540.98      523.47     11.20 o 
   7   3   2      122.83      120.77      6.41 o 
   8   3   2       55.20       49.99      5.11 o 
   9   3   2       74.53       66.79      6.59 o 
  10   3   2      173.98      177.72     10.34 o 
 -12   4   2      155.30      180.24     10.39 o 
 -11   4   2        3.83        3.13      3.96 o 
 -10   4   2       13.89       16.25      4.94 o 
  -9   4   2      198.10      184.67      7.03 o 
  -8   4   2      151.86      135.52      5.78 o 
  -7   4   2        6.65        9.13      2.51 o 
  -6   4   2       80.48       99.14      4.08 o 
  -5   4   2     1486.40     1518.71     15.11 o 
  -4   4   2     1121.02     1259.70     16.58 o 
  -3   4   2      657.46      695.40     23.87 o 
  -2   4   2    13168.89    14268.26    205.29 o 
  -1   4   2    16833.50    17531.78    307.04 o 
   0   4   2     1304.23     1477.80     22.77 o 
   1   4   2       47.99       28.94      6.08 o 
   2   4   2     4298.37     4491.61     56.29 o 
   3   4   2      209.33      219.62      9.30 o 
   4   4   2      113.31       93.88      3.97 o 
   5   4   2      412.04      384.50      9.88 o 
   6   4   2      972.71     1022.33     17.02 o 
   7   4   2      539.00      497.55     11.55 o 
   8   4   2       21.26       32.33      4.41 o 
   9   4   2       74.60       74.68      6.41 o 
  10   4   2       56.70       58.74      6.08 o 
 -12   5   2      339.73      365.88     13.38 o 
 -11   5   2        8.64        4.66      3.98 o 
 -10   5   2       14.21       22.36      4.13 o 
  -9   5   2      562.19      512.97     11.78 o 
  -8   5   2      720.05      657.70     12.76 o 
  -7   5   2       40.43       55.31      4.17 o 
  -6   5   2      184.85      196.96      4.62 o 
  -5   5   2      203.54      189.84      7.56 o 
  -4   5   2      145.66      135.62      4.96 o 
  -3   5   2      127.59      141.14      6.97 o 
  -2   5   2    15942.31    16406.99    234.82 o 
  -1   5   2     4396.73     4788.56    120.47 o 
   0   5   2    28133.66    28435.75    282.32 o 
   2   5   2     3534.33     3656.93     35.58 o 
   3   5   2     2909.19     2972.94     29.41 o 
   4   5   2      749.22      762.32     10.97 o 
   5   5   2       16.95       13.63      3.17 o 
   6   5   2     4038.87     3650.87     45.56 o 
   7   5   2      683.59      622.73     13.17 o 
   8   5   2       52.69       60.34      5.48 o 
   9   5   2       45.57       41.27      5.25 o 
  10   5   2      362.14      370.93     13.30 o 
 -12   6   2       75.08       65.39      6.51 o 
 -11   6   2       47.07       45.43      5.40 o 
 -10   6   2      122.60      118.73      9.30 o 
  -9   6   2       67.29       61.49      4.94 o 
  -8   6   2        1.73        0.97      2.45 o 
  -7   6   2        0.92        1.57      2.15 o 
  -6   6   2      278.16      302.72      5.14 o 
  -5   6   2     1026.05     1070.97     15.28 o 
  -4   6   2     1008.90     1002.33     16.39 o 
  -3   6   2     5656.00     5751.18     83.69 o 
  -2   6   2      613.13      741.35     11.40 o 
  -1   6   2       23.13       22.79      2.57 o 
   0   6   2     2402.30     2591.09     33.42 o 
   1   6   2      959.53     1009.82     35.91 o 
   2   6   2    24317.42    25558.95    275.66 o 
   3   6   2       22.48       18.61      1.86 o 
   4   6   2      390.89      435.01      7.32 o 
   5   6   2      265.90      245.90      5.96 o 
   6   6   2      193.35      144.99      6.27 o 
   7   6   2        2.86        2.79      2.76 o 
   8   6   2      341.99      350.90      9.76 o 
   9   6   2       11.92       16.96      4.28 o 
  10   6   2       41.76       49.85      6.30 o 
 -12   7   2      802.24      834.96     21.66 o 
 -11   7   2       35.00       33.85      4.87 o 
 -10   7   2       55.64       47.48      4.95 o 
  -9   7   2     2699.76     2662.24     37.04 o 
  -8   7   2       94.23       98.35      5.14 o 
  -7   7   2      354.39      367.11     10.11 o 
  -6   7   2      309.57      303.09      9.47 o 
  -5   7   2       81.91       79.35      5.03 o 
  -4   7   2     7144.75     6892.27    112.05 o 
  -3   7   2       33.74       49.72      5.17 o 
  -2   7   2    10952.50    11449.91    140.41 o 
  -1   7   2        9.90        3.62      1.18 o 
   0   7   2     3798.61     3958.37     49.14 o 
   1   7   2     1537.92     1641.22     16.97 o 
   2   7   2      205.84      195.65      3.46 o 
   3   7   2      912.02      961.22     12.70 o 
   4   7   2      843.88      947.16     11.18 o 
   5   7   2       43.70       34.71      3.80 o 
   6   7   2      318.64      238.60      7.18 o 
   7   7   2      286.72      298.89      8.52 o 
   8   7   2       77.90       74.35      5.44 o 
   9   7   2       28.33       21.28      4.62 o 
  10   7   2      395.52      426.99     14.25 o 
 -12   8   2       25.22       18.95      8.03 o 
 -11   8   2        0.31       -2.90      5.35 o 
 -10   8   2      467.78      429.42     13.44 o 
  -9   8   2        3.95        7.79      4.10 o 
  -8   8   2       52.87       71.58      5.53 o 
  -7   8   2      197.26      208.82      6.11 o 
  -6   8   2       10.82        3.55      3.28 o 
  -5   8   2     2218.10     2221.03     29.02 o 
  -4   8   2      251.09      223.81      6.67 o 
  -3   8   2      543.60      491.65      9.80 o 
  -2   8   2       79.31       89.95      3.58 o 
  -1   8   2        4.47        9.91      3.10 o 
   0   8   2     2058.89     2137.98     27.88 o 
   1   8   2     6915.59     7206.54     67.37 o 
   2   8   2      520.01      418.29      5.33 o 
   3   8   2     1094.60     1094.46     13.77 o 
   4   8   2      372.92      409.83      7.43 o 
   5   8   2      254.57      262.59      6.25 o 
   6   8   2      870.84      960.76     14.24 o 
   7   8   2       51.69       51.93      4.58 o 
   8   8   2      505.54      497.74     19.93 o 
   9   8   2      326.80      302.31     15.06 o 
  10   8   2     1059.79     1207.91     32.05 o 
 -12   9   2       58.93       48.94     17.70 o 
 -11   9   2        2.02        7.49      5.81 o 
 -10   9   2      188.21      195.56     11.15 o 
  -9   9   2      524.50      511.73     15.24 o 
  -8   9   2     1098.51     1004.40     19.13 o 
  -7   9   2      222.16      205.77      6.16 o 
  -6   9   2        7.07        7.51      3.42 o 
  -5   9   2        1.13        0.57      1.22 o 
  -4   9   2      445.03      374.07      8.16 o 
  -3   9   2       18.42       26.22      3.30 o 
  -2   9   2      237.25      288.14      5.02 o 
  -1   9   2     2812.56     3226.80     47.04 o 
   0   9   2     2457.66     2544.05     32.95 o 
   1   9   2     3350.07     3354.91     35.46 o 
   2   9   2     1414.87     1309.02     15.71 o 
   3   9   2     1412.51     1593.27     16.12 o 
   4   9   2      452.43      471.91     11.23 o 
   5   9   2       24.46       32.66      2.79 o 
   6   9   2      117.43       96.62      5.32 o 
   7   9   2      128.42      123.53      6.73 o 
   8   9   2       10.72       11.40      7.00 o 
   9   9   2       10.58       15.90      4.38 o 
  10   9   2      129.87      148.56     10.55 o 
 -11  10   2       13.97       13.73      6.88 o 
 -10  10   2       28.40       31.20      7.97 o 
  -9  10   2      225.60      198.62      9.82 o 
  -8  10   2        7.78        8.45      9.06 o 
  -7  10   2        0.02        2.33      3.58 o 
  -6  10   2      688.32      720.98     20.78 o 
  -5  10   2       76.63       72.23      5.49 o 
  -4  10   2      164.97      176.32      6.51 o 
  -3  10   2     1511.98     1514.22     19.69 o 
  -2  10   2     2918.81     3222.01     37.92 o 
  -1  10   2       52.06       74.63      3.28 o 
   0  10   2     1608.26     1719.67     23.55 o 
   1  10   2     5587.84     5835.79     59.95 o 
   2  10   2       19.86       24.96      1.77 o 
   3  10   2     1318.33     1419.40     14.49 o 
   4  10   2       42.76       38.53      2.69 o 
   5  10   2        1.57       -0.42      1.61 o 
   6  10   2     1606.81     1524.03     21.73 o 
   7  10   2       59.20       55.73      4.67 o 
   8  10   2        3.81        3.80      4.04 o 
   9  10   2       54.86       56.62      5.39 o 
  10  10   2       44.03       50.80      9.95 o 
 -11  11   2       13.36        7.22      6.65 o 
 -10  11   2       13.29       14.71      6.52 o 
  -9  11   2        4.26        2.06      4.69 o 
  -8  11   2      184.34      193.47     15.53 o 
  -7  11   2      262.03      269.93     11.61 o 
  -6  11   2       19.14       23.66      4.90 o 
  -5  11   2       97.19       69.46      5.46 o 
  -4  11   2       75.25       88.75      5.38 o 
  -3  11   2        3.03        3.00      1.55 o 
  -2  11   2      203.10      162.82      4.55 o 
  -1  11   2      331.23      307.65      6.09 o 
   0  11   2        0.06        1.93      1.44 o 
   1  11   2      328.51      307.83      5.78 o 
   2  11   2     1297.80     1393.09     15.50 o 
   3  11   2      172.48      184.08      4.71 o 
   4  11   2      298.76      329.50      5.82 o 
   5  11   2        0.14       -1.86      1.86 o 
   6  11   2      160.32      159.83      7.92 o 
   7  11   2       26.29       33.65      6.24 o 
   8  11   2      192.09      195.18     12.16 o 
   9  11   2       36.53       33.90      8.46 o 
  10  11   2       67.25       72.24     11.40 o 
 -11  12   2        2.07        3.16      8.97 o 
 -10  12   2        3.56       10.16      6.36 o 
  -9  12   2        8.15        9.25      4.80 o 
  -8  12   2      113.56      107.21      5.65 o 
  -7  12   2      789.06      791.10     23.38 o 
  -6  12   2     1397.23     1404.18     33.76 o 
  -5  12   2     1810.24     1851.57     33.11 o 
  -4  12   2       31.58       38.57      4.51 o 
  -3  12   2      175.93      174.65      4.66 o 
  -2  12   2      350.83      337.80      8.28 o 
  -1  12   2      142.44      151.48      5.11 o 
   0  12   2      213.59      219.89      6.31 o 
   1  12   2      140.04      124.20      4.17 o 
   2  12   2      635.97      662.50      9.15 o 
   3  12   2     1374.68     1383.62     16.57 o 
   4  12   2       77.10       75.68      4.36 o 
   5  12   2      468.05      437.08     18.13 o 
   6  12   2       22.63       22.07      4.14 o 
   7  12   2       95.29       91.22      6.72 o 
   8  12   2      112.92      114.65     10.24 o 
   9  12   2      175.74      164.36     13.29 o 
 -11  13   2      292.46      311.95     15.82 o 
 -10  13   2       43.36       44.61     12.35 o 
  -9  13   2      458.05      426.79     14.62 o 
  -8  13   2       65.85       57.40      8.19 o 
  -7  13   2       92.76       99.58      9.92 o 
  -6  13   2        7.90        2.61      5.32 o 
  -5  13   2     1537.28     1497.60     28.30 o 
  -4  13   2     1170.00     1171.91     22.16 o 
  -3  13   2      267.83      267.11      5.09 o 
  -2  13   2      399.02      378.26     22.15 o 
   0  13   2       15.09        4.75      3.55 o 
   1  13   2      183.42      190.97      7.65 o 
   2  13   2      255.77      287.69      6.14 o 
   3  13   2     1370.78     1354.61     16.31 o 
   4  13   2      175.87      173.79      6.09 o 
   5  13   2      611.11      605.94     21.50 o 
   6  13   2       10.90       14.69      3.97 o 
   7  13   2      217.14      225.02      9.41 o 
   8  13   2       88.24       82.49      9.06 o 
   9  13   2       39.95       46.49     16.55 o 
 -11  14   2       13.12       16.06      7.54 o 
 -10  14   2      185.33      186.63     11.22 o 
  -9  14   2      532.82      587.92     19.74 o 
  -8  14   2       24.46       24.48      8.12 o 
  -7  14   2      662.74      676.55     54.32 o 
  -6  14   2      347.87      332.88     14.46 o 
  -5  14   2       33.36       25.55      5.96 o 
  -4  14   2      312.08      302.29      9.12 o 
  -3  14   2     1134.90     1149.67     28.06 o 
  -2  14   2      391.00      413.96      8.78 o 
  -1  14   2        0.54        3.67      2.23 o 
   0  14   2       85.66       71.00     23.04 o 
   1  14   2      135.78      170.98      5.77 o 
   2  14   2     1471.01     1482.51     19.74 o 
   3  14   2      957.52      954.52     12.32 o 
   4  14   2      146.01      127.99      5.56 o 
   5  14   2       13.66       11.94      3.43 o 
   6  14   2       32.14       36.42      5.29 o 
   7  14   2       21.15       18.38      6.15 o 
   8  14   2       22.01       24.73     13.21 o 
   9  14   2       90.00       77.57     21.13 o 
 -10  15   2       83.73       79.24     14.31 o 
  -9  15   2      194.80      212.98      9.81 o 
  -8  15   2      707.32      759.58     23.97 o 
  -7  15   2       68.30       62.77      8.60 o 
  -6  15   2       20.27       23.49      6.55 o 
  -5  15   2      173.02      199.88      8.95 o 
  -4  15   2      810.70      804.90     22.76 o 
  -3  15   2       56.69       56.93      3.54 o 
  -2  15   2      887.51      934.86     18.11 o 
  -1  15   2      139.91      116.47      7.55 o 
   0  15   2      327.23      322.40     14.60 o 
   1  15   2      370.04      327.45      8.24 o 
   2  15   2     1144.09     1143.84     18.45 o 
   3  15   2      846.41      872.47     12.80 o 
   4  15   2      153.16      142.27      5.88 o 
   5  15   2      636.34      609.62     14.19 o 
   6  15   2        8.98       17.17      4.18 o 
   7  15   2     1362.13     1437.16     27.79 o 
   8  15   2        2.31        4.21      7.31 o 
   9  15   2      195.69      189.07     20.27 o 
 -10  16   2       46.94       55.60     12.64 o 
  -9  16   2      204.94      195.80      9.40 o 
  -8  16   2      191.85      214.50     13.67 o 
  -7  16   2        1.72       -1.26      5.99 o 
  -6  16   2      151.09      145.46     10.31 o 
  -5  16   2      587.64      586.10     20.03 o 
  -4  16   2       29.12       31.67      4.74 o 
  -3  16   2      942.28      934.92     15.65 o 
  -2  16   2       11.94       15.72      3.36 o 
  -1  16   2     1938.73     2017.93     40.87 o 
   0  16   2       65.97       67.28      6.35 o 
   1  16   2      973.28      948.07     16.55 o 
   2  16   2     3031.80     3013.35     41.34 o 
   3  16   2      149.08      161.05      9.27 o 
   4  16   2       60.12       69.11      5.33 o 
   5  16   2       66.99       60.28      5.20 o 
   6  16   2      619.87      647.46     24.56 o 
   7  16   2       40.10       55.27      6.10 o 
   8  16   2      179.75      151.37     25.52 o 
 -10  17   2       61.50       71.41      7.50 o 
  -9  17   2        7.86       10.56      7.78 o 
  -8  17   2       12.83       18.05     10.20 o 
  -7  17   2       45.41       55.18      8.20 o 
  -6  17   2      254.12      283.62     20.06 o 
  -5  17   2        3.11        8.96      5.46 o 
  -4  17   2     1226.01     1211.25     22.77 o 
  -3  17   2       46.91       53.43      4.87 o 
  -2  17   2      222.48      202.82      9.58 o 
  -1  17   2       21.13       34.82      9.64 o 
   0  17   2      560.32      513.49     15.98 o 
   1  17   2     2896.49     2803.99     45.41 o 
   2  17   2      706.20      718.95     13.83 o 
   3  17   2     2145.28     2149.43     30.89 o 
   4  17   2      531.28      537.11     13.78 o 
   5  17   2        6.16        3.20      7.36 o 
   6  17   2       18.80       27.63      5.20 o 
   7  17   2       78.40       83.62      6.95 o 
   8  17   2       17.89       32.22      6.95 o 
  -9  18   2       33.46       39.60      9.04 o 
  -8  18   2      123.39      121.27     15.87 o 
  -7  18   2        0.07        2.56      8.24 o 
  -6  18   2      455.36      502.81     26.88 o 
  -5  18   2      536.75      551.31     13.20 o 
  -4  18   2       90.78      107.08      7.06 o 
  -3  18   2        0.68        0.55      3.05 o 
  -2  18   2      401.88      420.08     16.27 o 
  -1  18   2        9.89        3.26      8.55 o 
   0  18   2        6.34        3.04      3.94 o 
   1  18   2       23.07       27.22      4.25 o 
   2  18   2      407.60      429.94     10.31 o 
   3  18   2        8.19        7.80      2.53 o 
   4  18   2       97.87      104.24      6.88 o 
   5  18   2       61.46       67.61      6.50 o 
   6  18   2      287.81      289.84     23.13 o 
   7  18   2       39.10       47.53      6.47 o 
   8  18   2       83.39       84.24     10.57 o 
  -9  19   2       12.26        7.48     10.03 o 
  -8  19   2       25.72       35.43     11.36 o 
  -7  19   2        0.27       -0.97      8.44 o 
  -6  19   2       40.68       46.08     11.37 o 
  -5  19   2       25.01       27.23      3.99 o 
  -4  19   2       39.60       38.23      4.76 o 
  -3  19   2        1.29        2.36      3.30 o 
  -2  19   2      564.57      589.89     18.29 o 
  -1  19   2      660.34      626.80     19.12 o 
   0  19   2       24.31       21.93      5.11 o 
   1  19   2        7.80       10.78      3.59 o 
   2  19   2      463.66      469.27     15.83 o 
   3  19   2      238.56      233.74     10.38 o 
   4  19   2      146.65      158.26      9.26 o 
   5  19   2      150.00      163.08      9.26 o 
   6  19   2      335.52      352.95     13.50 o 
   7  19   2        2.51        5.24      5.85 o 
  -9  20   2       16.94       14.12     10.46 o 
  -8  20   2       33.57       21.63     11.13 o 
  -7  20   2      199.48      205.83     20.86 o 
  -6  20   2      289.80      297.85     18.72 o 
  -5  20   2        0.24        4.20      3.76 o 
  -4  20   2       56.25       46.86      5.34 o 
  -3  20   2      390.21      376.25     11.95 o 
  -2  20   2      205.08      228.77     11.39 o 
  -1  20   2       32.78       36.95      7.36 o 
   0  20   2       46.17       42.24      6.42 o 
   1  20   2       98.58      114.71      7.51 o 
   2  20   2      565.60      575.27     12.91 o 
   3  20   2       17.45       14.61      6.52 o 
   4  20   2        7.72        4.47      4.78 o 
   5  20   2      171.36      200.93     10.74 o 
   6  20   2        1.76       -1.60      4.28 o 
   7  20   2        5.49        7.97      4.93 o 
  -8  21   2       20.48       23.16     11.51 o 
  -7  21   2        8.54       11.18      9.45 o 
  -6  21   2        0.92       -2.10      4.22 o 
  -5  21   2       68.17       66.21      6.61 o 
  -4  21   2       94.30      101.20      8.20 o 
  -3  21   2       97.13       86.40      9.58 o 
  -2  21   2       32.32       38.78      6.29 o 
  -1  21   2       48.05       51.54      7.16 o 
   0  21   2      213.13      201.00     11.78 o 
   1  21   2        3.64        5.05      3.69 o 
   2  21   2      104.95       96.30      5.98 o 
   3  21   2        8.26        2.87      4.06 o 
   4  21   2       72.12       71.04      7.70 o 
   5  21   2       64.96       74.18      7.80 o 
   6  21   2       96.60       99.67      8.80 o 
  -8  22   2       66.46       70.73     14.73 o 
  -7  22   2      143.27      160.55      8.67 o 
  -6  22   2       23.06       26.83      5.00 o 
  -5  22   2       12.33        6.41      5.54 o 
  -4  22   2       45.03       45.88      5.77 o 
  -3  22   2       94.55       83.98      8.55 o 
  -2  22   2      118.03      145.11     12.36 o 
  -1  22   2        4.39        8.14      4.90 o 
   0  22   2      124.70      119.07      8.34 o 
   1  22   2       25.23       22.64      4.83 o 
   2  22   2      833.44      814.97     21.03 o 
   3  22   2       21.73       24.10      5.29 o 
   4  22   2      130.40      129.73     16.51 o 
   5  22   2       35.82       39.59      6.68 o 
   6  22   2        1.44       -0.17      5.03 o 
  -7  23   2       11.52       14.39      5.81 o 
  -6  23   2      135.81      148.40      9.45 o 
  -5  23   2        5.58        6.07      4.67 o 
  -4  23   2      244.74      245.52     13.82 o 
  -3  23   2        9.68       10.93      3.87 o 
  -2  23   2      188.63      176.09     12.48 o 
  -1  23   2      296.61      301.55     45.46 o 
   0  23   2       77.38       62.18      8.26 o 
   1  23   2       17.59       22.36      4.81 o 
   2  23   2      320.79      317.37     11.39 o 
   3  23   2      175.07      183.01     10.75 o 
   4  23   2        9.72        6.85      8.45 o 
   5  23   2       87.78      107.07      9.55 o 
  -6  24   2       14.64       19.82     10.09 o 
  -5  24   2      589.42      589.81     38.65 o 
  -4  24   2      227.10      220.72     11.03 o 
  -3  24   2        1.09       -0.93      3.36 o 
  -2  24   2        8.44        9.06     12.25 o 
  -1  24   2       10.32        4.44      5.22 o 
   0  24   2       49.38       40.44     10.29 o 
   1  24   2      365.06      362.34     17.14 o 
   2  24   2       45.71       32.28      7.20 o 
   3  24   2       33.06       28.93      5.68 o 
   4  24   2        5.14       14.25      5.81 o 
   5  24   2       46.63       38.92      8.13 o 
  -6  25   2       28.14        6.93     10.74 o 
  -5  25   2       86.93       61.48      7.95 o 
  -4  25   2        6.28        1.36      4.54 o 
  -3  25   2        2.00        4.91      3.80 o 
  -2  25   2       27.97       24.24      8.02 o 
  -1  25   2       48.88       43.96      7.95 o 
   0  25   2      133.42      134.28      9.78 o 
   1  25   2      119.99      143.58      9.61 o 
   2  25   2        5.34        2.88      3.70 o 
   3  25   2        0.16       -0.55      4.61 o 
   4  25   2        0.69        2.83      9.54 o 
  -5  26   2      540.44      596.19     34.52 o 
  -4  26   2        7.48        3.75      5.04 o 
  -3  26   2       29.77       35.22      5.05 o 
  -2  26   2       21.83       16.01      8.99 o 
  -1  26   2      159.69      154.79     13.06 o 
   0  26   2        0.21        0.74      4.72 o 
   1  26   2      105.47      103.35      8.62 o 
   2  26   2       23.25       24.09      4.70 o 
   3  26   2       74.84       69.25      8.00 o 
  -3  27   2       80.49       62.33      9.52 o 
  -2  27   2       98.75       82.38     10.62 o 
  -1  27   2      637.50      669.58     24.72 o 
   0  27   2      110.07      110.87     11.79 o 
   1  27   2        0.12       -5.55      5.60 o 
 -12   1   3        2.16        4.19      4.38 o 
 -11   1   3        0.75        2.14      3.88 o 
 -10   1   3        3.15        4.30      3.53 o 
  -9   1   3      127.11      106.71      6.71 o 
  -8   1   3      689.67      624.58     13.46 o 
  -7   1   3      150.00      161.29      6.55 o 
  -6   1   3      586.18      605.33     20.81 o 
  -5   1   3      890.22      758.96     14.14 o 
  -4   1   3     1537.55     1507.33     21.10 o 
  -3   1   3      868.05      926.87     15.34 o 
  -2   1   3    13808.80    13917.04    200.06 o 
  -1   1   3     4102.52     3924.39     46.66 o 
   0   1   3     1383.18     1247.31     39.92 o 
   1   1   3      591.28      519.37      7.14 o 
   2   1   3      400.10      432.18      6.55 o 
   3   1   3       79.60       91.77      3.55 o 
   4   1   3      107.01      112.70      4.46 o 
   5   1   3     1387.01     1357.88     20.26 o 
   6   1   3      122.10      119.78      6.23 o 
   7   1   3      265.27      267.69     18.91 o 
   8   1   3      649.26      655.00     16.36 o 
   9   1   3      205.41      215.35     11.11 o 
  10   1   3       30.04       26.47      5.69 o 
 -12   2   3       85.37       96.88     10.14 o 
 -11   2   3       18.30       14.44      4.37 o 
 -10   2   3      104.65       91.59      6.73 o 
  -9   2   3      915.52      889.02     21.88 o 
  -8   2   3      119.43       97.52      5.76 o 
  -7   2   3       78.68       77.10      4.83 o 
  -6   2   3     4632.84     4782.68     61.23 o 
  -5   2   3      738.66      823.07     13.29 o 
  -4   2   3     5985.05     6121.92     67.28 o 
  -3   2   3     9317.55     9661.03    117.82 o 
  -2   2   3     9683.47     9969.23    123.92 o 
  -1   2   3      810.38      855.08     12.01 o 
   0   2   3       83.48      125.23      3.85 o 
   1   2   3      238.90      184.31      4.88 o 
   2   2   3     8819.19     8897.54    150.36 o 
   3   2   3        0.08       -0.54      0.86 o 
   4   2   3       88.19       85.99      5.17 o 
   5   2   3        0.93       -2.37      2.37 o 
   6   2   3      662.09      640.31     12.95 o 
   7   2   3      193.54      200.62      8.55 o 
   8   2   3        2.69        0.01      4.09 o 
   9   2   3       16.54       19.97      5.37 o 
  10   2   3        0.01       -0.17      4.41 o 
 -12   3   3       69.47       63.81      6.80 o 
 -11   3   3       62.27       58.01      8.27 o 
 -10   3   3      397.57      373.25     11.44 o 
  -9   3   3       32.42       32.50      4.30 o 
  -8   3   3     1471.72     1469.96     20.94 o 
  -7   3   3      615.03      569.32     18.31 o 
  -6   3   3     1922.17     2112.73     24.49 o 
  -5   3   3       31.83       23.34      1.65 o 
  -4   3   3     5712.63     5798.13     72.93 o 
  -3   3   3     3434.19     3276.19     61.13 o 
  -2   3   3    39978.97    41417.30    513.17 o 
  -1   3   3    10135.86    10529.86    151.53 o 
   0   3   3      106.76      105.76      7.14 o 
   2   3   3     3592.50     3787.73     53.63 o 
   3   3   3     2709.32     2602.82     32.29 o 
   4   3   3      541.09      495.17     21.63 o 
   5   3   3      206.73      192.69      6.80 o 
   6   3   3     1678.04     1629.62     24.27 o 
   7   3   3      183.63      174.67      8.00 o 
   8   3   3      322.59      330.88     10.55 o 
   9   3   3      286.53      320.47     13.86 o 
  10   3   3       56.54       71.81      7.44 o 
 -12   4   3       15.40       21.13      5.20 o 
 -11   4   3       49.29       45.35      5.66 o 
 -10   4   3      350.00      349.87     11.13 o 
  -9   4   3     1204.56     1165.57     17.81 o 
  -8   4   3     2966.03     2909.73     34.24 o 
  -7   4   3     3500.89     3501.95     40.17 o 
  -6   4   3      590.23      664.74     10.90 o 
  -5   4   3      183.11      138.13      2.91 o 
  -4   4   3      603.97      584.90     10.55 o 
  -3   4   3      334.03      381.87      8.82 o 
  -2   4   3    45483.37    46742.39    669.73 o 
  -1   4   3     3121.10     3229.64     58.30 o 
   0   4   3      260.58      259.55      5.14 o 
   1   4   3     3073.74     3234.28     42.72 o 
   2   4   3     1270.24     1131.47     14.33 o 
   3   4   3     1591.52     1510.23     18.23 o 
   4   4   3     1677.49     1602.52     27.70 o 
   5   4   3       11.96       14.52      3.17 o 
   6   4   3      319.75      277.44     10.08 o 
   7   4   3      699.17      696.71     14.56 o 
   8   4   3      119.14      115.02      7.26 o 
   9   4   3      194.98      189.90      9.71 o 
  10   4   3        9.27        8.04      4.40 o 
 -12   5   3       78.73       75.85      7.10 o 
 -11   5   3        7.18        5.38      3.93 o 
 -10   5   3      434.14      417.19     11.07 o 
  -9   5   3       54.28       55.90      4.71 o 
  -8   5   3      608.09      644.15     12.28 o 
  -7   5   3      289.20      315.25      7.53 o 
  -6   5   3      443.68      464.66      9.06 o 
  -5   5   3       41.23       26.54      3.00 o 
  -4   5   3     4065.81     4212.54     54.67 o 
  -3   5   3     3304.81     3287.03     42.96 o 
  -2   5   3     2366.59     2804.18     32.05 o 
  -1   5   3      303.60      368.08     33.91 o 
   0   5   3      731.47      790.78     10.89 o 
   1   5   3     1681.10     1673.83     22.90 o 
   2   5   3     2245.05     2561.01     34.35 o 
   3   5   3      946.85     1024.57     14.87 o 
   4   5   3      223.24      197.75      5.78 o 
   5   5   3     1400.04     1381.43     20.66 o 
   6   5   3     2237.22     2230.22     43.58 o 
   7   5   3      445.32      456.99     11.58 o 
   8   5   3       40.57       38.56      5.98 o 
   9   5   3        0.38       -2.65      4.85 o 
  10   5   3        0.27        6.06      6.18 o 
 -12   6   3        0.40       -0.83      8.56 o 
 -11   6   3        4.23        1.71      3.53 o 
 -10   6   3       12.28       21.14      4.91 o 
  -9   6   3        3.76        3.00      2.80 o 
  -8   6   3     1281.66     1260.97     19.17 o 
  -7   6   3     1484.28     1490.42     23.96 o 
  -6   6   3     1105.62     1075.55     13.28 o 
  -5   6   3     2791.15     2856.74     39.54 o 
  -4   6   3     2325.22     2266.77     36.88 o 
  -3   6   3      833.85     1068.55     15.83 o 
  -2   6   3      410.12      562.09      9.48 o 
  -1   6   3     1704.83     1981.53     50.58 o 
   0   6   3     2046.78     2226.14     24.21 o 
   1   6   3       27.27       48.94      2.62 o 
   2   6   3      660.62      645.58      8.18 o 
   3   6   3      138.99      130.39      3.46 o 
   4   6   3       63.00       75.24      3.73 o 
   5   6   3      306.61      271.57      6.51 o 
   6   6   3     2888.68     2735.12     36.49 o 
   7   6   3      289.73      296.88      9.45 o 
   8   6   3      374.11      384.26     11.26 o 
   9   6   3      128.05      127.67      7.76 o 
  10   6   3       41.84       46.31      9.02 o 
 -12   7   3       49.77       49.28      7.44 o 
 -11   7   3      106.27      106.48      8.48 o 
 -10   7   3      679.77      673.62     16.68 o 
  -9   7   3        0.79        1.41      4.88 o 
  -8   7   3       51.96       41.95      4.43 o 
  -7   7   3      147.56      148.89      6.73 o 
  -6   7   3      782.23      758.03     18.12 o 
  -5   7   3      923.87      981.94     17.08 o 
  -4   7   3      119.39      158.30      6.09 o 
  -3   7   3      117.15      146.65      3.89 o 
  -2   7   3      872.71      865.12     10.41 o 
  -1   7   3       49.52       56.33      4.08 o 
   0   7   3       55.44       37.52      2.26 o 
   1   7   3     2073.94     2238.00     33.47 o 
   2   7   3     6711.66     7353.78     69.12 o 
   3   7   3     1269.94     1230.34     14.88 o 
   4   7   3       16.42       24.44      2.59 o 
   5   7   3       33.19       36.95      4.03 o 
   6   7   3       29.55       34.97      3.97 o 
   7   7   3      125.83      117.35      6.33 o 
   8   7   3       32.20       26.02      4.38 o 
   9   7   3       30.69       33.51      5.89 o 
  10   7   3        0.14        5.65      6.35 o 
 -12   8   3       64.55       56.03      8.83 o 
 -11   8   3      217.34      198.11     12.27 o 
 -10   8   3      271.40      295.23     14.60 o 
  -9   8   3       31.03       36.55      4.95 o 
  -8   8   3      151.77      146.80      6.73 o 
  -7   8   3      558.26      517.24      9.58 o 
  -6   8   3     1253.32     1185.16     20.58 o 
  -5   8   3       74.89       74.61      5.18 o 
  -4   8   3      311.38      356.44      7.64 o 
  -3   8   3      378.97      423.53      8.94 o 
  -2   8   3      158.02      124.13      2.95 o 
  -1   8   3      449.90      482.75     12.46 o 
   0   8   3      878.39      944.95     12.78 o 
   1   8   3      642.46      763.81      9.46 o 
   2   8   3      726.25      786.13     10.90 o 
   3   8   3      761.09      838.44     12.88 o 
   4   8   3      331.71      325.58      7.03 o 
   5   8   3        2.60       -0.06      2.09 o 
   6   8   3      447.48      411.09     10.87 o 
   7   8   3       17.48       21.03      3.89 o 
   8   8   3      225.20      218.51     10.51 o 
   9   8   3       82.72       87.25      7.51 o 
  10   8   3       26.36       34.34      8.30 o 
 -12   9   3      510.57      541.86     19.48 o 
 -11   9   3       41.82       37.21      7.29 o 
 -10   9   3       46.72       60.85      6.37 o 
  -9   9   3       66.10       67.81      5.83 o 
  -8   9   3      208.86      223.51      7.88 o 
  -7   9   3        1.78        3.99      3.48 o 
  -6   9   3     1940.13     1943.44     30.38 o 
  -5   9   3      205.79      225.14     11.29 o 
  -4   9   3      720.96      687.61     13.13 o 
  -3   9   3     1924.29     2055.66     28.97 o 
  -2   9   3     3564.34     4114.06     46.73 o 
  -1   9   3      359.65      342.92      8.64 o 
   0   9   3      270.94      274.26      5.59 o 
   1   9   3       52.31       70.99      2.74 o 
   2   9   3      562.23      546.01      8.53 o 
   3   9   3      148.48      153.22      4.67 o 
   4   9   3      231.06      199.60      5.60 o 
   5   9   3      489.74      464.98      9.91 o 
   6   9   3        3.12        3.81      2.71 o 
   7   9   3       98.96       98.15      7.06 o 
   8   9   3      339.10      358.30     11.82 o 
   9   9   3       55.34       51.67      8.43 o 
 -12  10   3       21.99       22.98      8.36 o 
 -11  10   3        2.33        4.49      6.13 o 
 -10  10   3      544.21      560.50     24.35 o 
  -9  10   3      796.91      799.63     19.30 o 
  -8  10   3      220.82      227.59      7.08 o 
  -7  10   3      106.81      114.52      7.10 o 
  -6  10   3      546.45      554.49     13.19 o 
  -5  10   3     1178.00     1214.65     20.86 o 
  -4  10   3       96.82      105.12      5.66 o 
  -3  10   3      773.43      766.65     11.48 o 
  -2  10   3      239.99      240.52      5.57 o 
  -1  10   3     1312.95     1279.45     22.41 o 
   0  10   3     5342.79     5649.30     63.44 o 
   1  10   3     1038.32     1141.17     13.14 o 
   2  10   3     6270.64     6247.01     82.81 o 
   3  10   3      126.20      127.28      4.29 o 
   4  10   3       47.30       43.56      3.64 o 
   5  10   3      339.29      321.76      8.15 o 
   6  10   3       82.91       82.35      4.82 o 
   7  10   3      931.64      978.60     20.96 o 
   8  10   3       12.30       14.29      4.41 o 
   9  10   3       61.09       70.15      6.71 o 
 -12  11   3      490.08      483.34     31.54 o 
 -11  11   3       22.47       13.70     10.52 o 
 -10  11   3        7.78        5.12      5.33 o 
  -9  11   3      169.34      149.19     14.55 o 
  -8  11   3      330.73      324.47     15.58 o 
  -7  11   3       48.79       52.82      6.27 o 
  -6  11   3        3.97        7.28      4.40 o 
  -5  11   3      448.75      461.36     11.43 o 
  -4  11   3      318.71      315.60      8.52 o 
  -3  11   3     5074.30     5279.82     49.76 o 
  -2  11   3      461.70      488.19     18.45 o 
  -1  11   3        0.97        0.58      0.90 o 
   0  11   3        6.43        4.13      1.94 o 
   1  11   3     1210.09     1189.22     16.19 o 
   2  11   3      130.93      148.07      4.15 o 
   3  11   3     1891.01     1958.01     22.79 o 
   4  11   3        2.04        3.28      2.34 o 
   5  11   3      367.72      391.17      9.23 o 
   6  11   3      715.77      712.80     13.69 o 
   7  11   3      813.75      834.59     18.23 o 
   8  11   3       12.35       10.34      3.49 o 
   9  11   3        2.50       22.42      8.15 o 
 -11  12   3       20.44       29.01      7.85 o 
 -10  12   3      159.32      174.27     13.78 o 
  -9  12   3       93.34       97.25     16.19 o 
  -8  12   3        3.43        6.86     13.75 o 
  -7  12   3      177.16      176.38     22.52 o 
  -6  12   3       10.91        9.80      5.45 o 
  -5  12   3       45.20       36.63      5.15 o 
  -4  12   3     4507.42     4652.36     87.41 o 
  -3  12   3       43.01       66.30      3.00 o 
  -2  12   3     3372.87     3346.73     43.52 o 
  -1  12   3        4.41        2.15      1.99 o 
   0  12   3      864.32      924.73     17.69 o 
   1  12   3       80.26       84.01      8.17 o 
   2  12   3        1.34        2.13      1.65 o 
   3  12   3     1601.33     1584.87     19.17 o 
   4  12   3      101.23       97.80      3.82 o 
   5  12   3       34.47       41.47      3.52 o 
   6  12   3      100.17      126.80      5.22 o 
   7  12   3      485.72      490.28     18.24 o 
   8  12   3        5.19      -10.00     11.88 o 
   9  12   3      122.90      144.85     14.75 o 
 -11  13   3        6.30        7.01      9.03 o 
 -10  13   3      235.72      245.73     33.01 o 
  -9  13   3      206.08      195.64      9.15 o 
  -8  13   3      214.07      228.04     12.86 o 
  -7  13   3     1025.92      988.30     27.06 o 
  -6  13   3      280.91      283.59     21.45 o 
  -5  13   3      674.82      692.97     16.37 o 
  -4  13   3      509.30      489.56     12.02 o 
  -3  13   3       27.71       33.27      2.73 o 
  -2  13   3      769.87      853.83     15.71 o 
  -1  13   3      133.85      101.46      9.39 o 
   0  13   3       38.64       45.27      4.94 o 
   1  13   3     1506.77     1446.67     21.80 o 
   2  13   3      453.70      443.65      8.30 o 
   3  13   3      704.27      693.75     13.81 o 
   4  13   3       29.53       37.08      2.65 o 
   5  13   3      194.49      179.41      8.12 o 
   6  13   3      193.69      192.65      8.75 o 
   7  13   3      146.30      158.79     11.55 o 
   8  13   3      431.39      446.82     35.53 o 
   9  13   3       51.71       54.73     12.46 o 
 -11  14   3       12.09       15.26      7.80 o 
 -10  14   3        0.95        2.24     10.66 o 
  -9  14   3       69.02       86.79     18.77 o 
  -8  14   3      286.41      275.31     14.44 o 
  -7  14   3       39.06       41.95      7.95 o 
  -6  14   3      459.78      465.53     21.86 o 
  -5  14   3     1486.26     1543.85     28.45 o 
  -4  14   3     2324.62     2329.51     48.63 o 
  -3  14   3      173.62      180.91      5.50 o 
  -2  14   3       21.12       29.20      3.45 o 
  -1  14   3      892.65      516.38     20.16 o 
   0  14   3      164.14      169.18      5.84 o 
   1  14   3     2845.60     2924.05     39.85 o 
   2  14   3     1305.14     1354.55     21.04 o 
   3  14   3       46.14       39.31      2.73 o 
   4  14   3      204.46      182.08      7.73 o 
   5  14   3       15.58        8.28      5.73 o 
   6  14   3        9.73       14.76      4.34 o 
   7  14   3       11.02       14.96      4.83 o 
   8  14   3        0.53        1.50      5.80 o 
 -11  15   3      292.93      280.33     13.74 o 
 -10  15   3      141.16      139.82     11.62 o 
  -9  15   3      127.61      135.21     11.66 o 
  -8  15   3       27.76       29.41      7.50 o 
  -7  15   3       21.82       15.99      8.66 o 
  -6  15   3     1711.70     1741.36     39.22 o 
  -5  15   3       64.72       64.84      7.80 o 
  -4  15   3        1.31        1.61      2.29 o 
  -3  15   3      283.05      250.11      9.42 o 
  -2  15   3     1084.10     1152.95     21.28 o 
  -1  15   3        1.34       -0.14      2.84 o 
   0  15   3      239.28      243.78     10.55 o 
   1  15   3      422.81      430.20      9.88 o 
   2  15   3      617.12      628.92     12.36 o 
   3  15   3      285.09      286.10      7.55 o 
   4  15   3      281.17      285.46      9.45 o 
   5  15   3      165.08      162.94      8.00 o 
   6  15   3        4.71       12.90      4.34 o 
   7  15   3        0.30        3.52      4.34 o 
   8  15   3      224.50      231.21     13.66 o 
 -10  16   3       70.89       83.44      7.49 o 
  -9  16   3      198.67      195.02     36.81 o 
  -8  16   3      279.27      288.34     15.09 o 
  -7  16   3       59.46       83.16     12.63 o 
  -6  16   3      720.48      713.90     20.61 o 
  -5  16   3       32.78       37.46      6.80 o 
  -4  16   3       48.77       53.15      4.37 o 
  -3  16   3     1134.22     1165.42     22.00 o 
  -2  16   3        7.72        2.59      3.34 o 
  -1  16   3      136.58      130.61     11.86 o 
   0  16   3      167.48      151.55      7.40 o 
   1  16   3      373.54      403.96      9.99 o 
   2  16   3     1064.20     1083.52     18.39 o 
   3  16   3     1223.42     1218.74     19.79 o 
   4  16   3       10.80       11.37      4.03 o 
   5  16   3       77.66       79.11      6.22 o 
   6  16   3        4.84        0.68      3.13 o 
   7  16   3       19.41       28.01      5.40 o 
   8  16   3       23.32       22.59      6.92 o 
 -10  17   3       60.14       81.36     18.31 o 
  -9  17   3       10.20       22.89      8.05 o 
  -8  17   3      131.84      130.62     16.61 o 
  -7  17   3     1336.94     1337.35     32.90 o 
  -6  17   3        2.48        3.01      6.98 o 
  -5  17   3      142.69      143.24      6.16 o 
  -4  17   3      162.05      159.61      8.63 o 
  -3  17   3      111.69      136.24      6.92 o 
  -2  17   3      277.82      252.29     17.02 o 
  -1  17   3      359.69      372.11     13.31 o 
   0  17   3        3.36        5.69      3.11 o 
   1  17   3     1883.55     1898.40     28.74 o 
   2  17   3     2461.55     2485.51     35.75 o 
   3  17   3      124.15      125.39      5.52 o 
   4  17   3       52.68       42.78      6.34 o 
   5  17   3       96.01      102.80     17.40 o 
   6  17   3       50.12       60.48      5.36 o 
   7  17   3       82.10       96.00      7.61 o 
   8  17   3      260.50      257.08     14.02 o 
 -10  18   3      158.88      165.05     20.63 o 
  -9  18   3      138.53      148.22     12.37 o 
  -8  18   3       38.64       42.43     11.40 o 
  -7  18   3       90.24       78.06     13.56 o 
  -6  18   3      148.73      130.32     15.46 o 
  -5  18   3     1748.09     1741.21     30.86 o 
  -4  18   3       27.95       22.66      3.94 o 
  -3  18   3      456.28      493.05     21.93 o 
  -2  18   3       29.15       24.78      5.18 o 
  -1  18   3      747.56      705.09     28.78 o 
   0  18   3       67.58       65.70      5.79 o 
   1  18   3     1267.73     1259.20     21.35 o 
   2  18   3      390.00      407.74     15.47 o 
   3  18   3       90.89       83.99      4.68 o 
   4  18   3        5.95        9.98      4.30 o 
   5  18   3       35.26       30.07      5.53 o 
   6  18   3       12.10        9.55     13.85 o 
   7  18   3       27.67       27.86      6.15 o 
  -9  19   3       75.14       78.05     13.80 o 
  -8  19   3      692.18      694.01     33.69 o 
  -7  19   3      303.31      301.24     21.80 o 
  -6  19   3       43.30       49.81      5.32 o 
  -5  19   3        0.58       -0.19      3.06 o 
  -4  19   3        3.66        5.72      3.33 o 
  -3  19   3     1207.04     1164.53     38.31 o 
  -2  19   3      219.91      229.60     18.58 o 
  -1  19   3      639.82      591.10     27.00 o 
   0  19   3      139.36      138.61      8.26 o 
   1  19   3       71.23       74.48      6.15 o 
   2  19   3       25.13       19.54      3.57 o 
   3  19   3       18.56       26.59      4.66 o 
   4  19   3        8.71        3.81      4.19 o 
   5  19   3       23.36       22.96      5.49 o 
   6  19   3       60.79       50.44      6.93 o 
   7  19   3      296.19      306.75     13.43 o 
  -9  20   3       28.19       33.17     12.14 o 
  -8  20   3        3.36        3.80      9.75 o 
  -7  20   3      571.99      598.80     31.62 o 
  -6  20   3       11.91       11.86      3.86 o 
  -5  20   3       80.36       85.81      6.38 o 
  -4  20   3      250.96      237.13      9.77 o 
  -3  20   3      273.31      269.49     12.25 o 
  -2  20   3     1027.22     1010.60     26.58 o 
  -1  20   3      447.86      432.21     16.03 o 
   0  20   3       38.24       39.58      5.20 o 
   1  20   3       48.97       52.34      5.59 o 
   2  20   3      170.35      152.63      7.04 o 
   3  20   3      118.19      141.33      8.74 o 
   4  20   3        2.23       11.27      4.79 o 
   5  20   3       11.01       10.16      4.82 o 
   6  20   3       31.22       33.18      6.53 o 
  -8  21   3       99.91      100.51     16.40 o 
  -7  21   3       62.05       61.08      5.53 o 
  -6  21   3       13.32        5.25      3.97 o 
  -5  21   3        2.74        4.56      3.86 o 
  -4  21   3        8.94       -2.81      4.88 o 
  -3  21   3        0.03       -3.68      3.68 o 
  -2  21   3      140.79      121.77      9.85 o 
  -1  21   3      167.62      178.12     11.87 o 
   0  21   3       45.12       38.76      5.38 o 
   1  21   3       98.87       98.96      7.31 o 
   2  21   3       27.67       28.81      4.01 o 
   3  21   3      231.15      215.68     10.42 o 
   4  21   3      620.89      622.48     42.61 o 
   5  21   3        6.60        7.42      5.07 o 
   6  21   3       88.33       89.13      8.92 o 
  -8  22   3       16.97       14.40     10.92 o 
  -7  22   3      120.22      121.08      7.58 o 
  -6  22   3      123.62      124.52     13.61 o 
  -5  22   3       12.44       18.86      4.69 o 
  -4  22   3      111.52      127.75     12.12 o 
  -3  22   3       93.07       84.54      8.62 o 
  -2  22   3        6.61        5.98      4.90 o 
  -1  22   3        8.34       14.28      5.57 o 
   0  22   3      172.83      155.42     10.78 o 
   1  22   3       69.23       67.63      6.66 o 
   2  22   3        4.27        2.33      3.16 o 
   3  22   3      159.96      171.41     10.27 o 
   4  22   3        2.38        9.09     10.13 o 
   5  22   3       40.34       29.80     18.83 o 
  -7  23   3      140.77      136.17     15.39 o 
  -6  23   3      189.02      220.25     11.29 o 
  -5  23   3      232.55      216.63     12.82 o 
  -4  23   3       22.09       22.90      5.20 o 
  -3  23   3        7.75        9.05      5.15 o 
  -2  23   3       28.14       30.57      6.79 o 
  -1  23   3        6.51        9.94      4.67 o 
   0  23   3      423.80      468.00     15.17 o 
   1  23   3       32.96       37.83      5.71 o 
   2  23   3       40.34       37.68      5.16 o 
   3  23   3       35.23       42.58      6.34 o 
   4  23   3      540.58      545.82     34.21 o 
   5  23   3        1.43        5.62      5.25 o 
  -7  24   3       66.10       57.59      6.98 o 
  -6  24   3       17.60       14.65      5.40 o 
  -5  24   3        5.38        9.67      7.66 o 
  -4  24   3       59.37       63.36      7.14 o 
  -3  24   3        7.78       11.52      5.98 o 
  -2  24   3      430.70      441.42     38.43 o 
  -1  24   3      517.67      498.27     18.48 o 
   0  24   3        5.34        4.15      4.46 o 
   1  24   3        0.03        0.70      3.94 o 
   2  24   3      390.84      400.00     11.29 o 
   3  24   3        2.17        9.50      5.04 o 
   4  24   3      104.43      131.75     14.35 o 
  -6  25   3       91.21       95.98      9.06 o 
  -5  25   3      238.02      249.41     13.28 o 
  -4  25   3      211.59      191.51     16.52 o 
  -3  25   3      129.25      148.03     16.56 o 
  -2  25   3        0.05        0.53      5.09 o 
  -1  25   3       28.31       22.61      5.77 o 
   0  25   3       16.21       16.33      5.09 o 
   1  25   3       72.26       69.69     10.17 o 
   2  25   3       24.94       30.35     10.68 o 
   3  25   3      305.09      282.38     13.25 o 
  -5  26   3      215.11      222.32     13.15 o 
  -4  26   3       16.27       18.11      6.51 o 
  -3  26   3      125.24      125.98     28.66 o 
  -2  26   3        4.14        3.20      6.47 o 
  -1  26   3       28.02       32.26      6.25 o 
   0  26   3        0.07       -4.22      4.22 o 
   1  26   3      181.36      190.67     11.09 o 
   2  26   3        0.27       -1.05      5.60 o 
  -3  27   3      113.31      111.62      9.09 o 
  -2  27   3        4.79       10.63      6.55 o 
  -1  27   3      105.58      125.78     12.25 o 
   0  27   3      116.88      100.10     11.44 o 
   1  27   3        6.71       16.06      6.80 o 
 -13   0   4      116.50      157.38     19.88 o 
 -12   0   4      179.32      168.10     13.91 o 
 -11   0   4        5.55        7.34      5.48 o 
 -10   0   4      820.75      722.12     23.21 o 
  -9   0   4      404.64      368.24     14.81 o 
  -8   0   4     2088.77     1880.00     40.78 o 
  -7   0   4      367.65      392.74     19.97 o 
  -6   0   4      194.33      295.67     10.29 o 
  -5   0   4     5142.80     5672.80    149.97 o 
  -4   0   4     5147.40     5362.53     94.05 o 
  -3   0   4     9368.89     9537.01    222.56 o 
  -2   0   4    15419.41    15922.07    228.89 o 
  -1   0   4       52.70       46.49      3.08 o 
   0   0   4     8239.60     8293.09    119.65 o 
   1   0   4      138.01      122.63      3.88 o 
   2   0   4     2348.78     2281.53     36.22 o 
   3   0   4     2686.35     2634.43     49.66 o 
   4   0   4      522.87      490.15     12.84 o 
   5   0   4      682.35      687.38     16.92 o 
   6   0   4      421.69      368.82     17.01 o 
   7   0   4      711.09      704.89     25.38 o 
   8   0   4        3.34        5.62      5.87 o 
   9   0   4      378.59      311.11     18.18 o 
  10   0   4        0.47       -8.18      8.18 o 
 -13   1   4      110.55      115.44     12.66 o 
 -12   1   4      201.69      196.06     12.61 o 
 -11   1   4       40.38       37.33      5.17 o 
 -10   1   4        2.89        1.64      3.26 o 
  -9   1   4     1118.83     1022.13     19.32 o 
  -8   1   4      104.04       84.56     10.65 o 
  -7   1   4     1929.75     1784.59     74.73 o 
  -6   1   4       45.01       52.62      3.87 o 
  -5   1   4      624.18      665.07      9.25 o 
  -4   1   4      103.29       85.80      4.93 o 
  -3   1   4      182.75      166.14     12.08 o 
  -2   1   4    18706.13    19236.88    278.39 o 
  -1   1   4      695.75      727.57     11.22 o 
   0   1   4      109.57      110.60      2.96 o 
   1   1   4     1741.56     1797.76     20.30 o 
   2   1   4     7510.57     7645.47     77.83 o 
   3   1   4       60.41       69.89      3.49 o 
   4   1   4     2017.86     1965.15     24.00 o 
   5   1   4      927.72      909.51     15.79 o 
   6   1   4     1645.91     1618.46     24.68 o 
   7   1   4        1.05        0.56      3.39 o 
   8   1   4      374.51      380.73     12.72 o 
   9   1   4       26.49       21.70      5.39 o 
  10   1   4        0.93       -5.22      6.53 o 
 -13   2   4        4.77        4.31      6.76 o 
 -12   2   4      114.70      124.07      8.61 o 
 -11   2   4        0.29        0.64      3.39 o 
 -10   2   4      739.10      680.91     15.67 o 
  -9   2   4      333.79      280.50      9.15 o 
  -8   2   4     1098.99     1027.82     15.23 o 
  -7   2   4        3.00        0.56      1.13 o 
  -6   2   4      967.71     1012.02     15.28 o 
  -5   2   4     1537.87     1743.19     24.27 o 
  -4   2   4      517.61      514.24      7.78 o 
  -3   2   4       18.11       18.42      2.16 o 
  -2   2   4      164.92      234.52      6.12 o 
  -1   2   4     1257.09     1189.90     13.68 o 
   0   2   4     4214.90     4160.20     37.01 o 
   1   2   4     2442.15     2520.54     25.25 o 
   2   2   4      659.98      689.23      8.91 o 
   3   2   4     4278.22     4282.77     56.89 o 
   4   2   4      668.58      618.83     11.70 o 
   5   2   4     1347.29     1314.12     20.41 o 
   6   2   4      133.22      136.32      6.93 o 
   7   2   4      635.12      610.46     16.66 o 
   8   2   4      448.07      459.17     17.90 o 
   9   2   4      488.81      459.11     19.50 o 
  10   2   4        6.57       -2.46      6.66 o 
 -13   3   4      244.27      256.09     30.88 o 
 -12   3   4        2.76        0.99      4.12 o 
 -11   3   4       99.37       85.43      6.84 o 
 -10   3   4      127.69      102.27      6.83 o 
  -9   3   4       46.62       37.42      3.90 o 
  -8   3   4      134.59      113.63      5.23 o 
  -7   3   4      132.31      153.22      6.48 o 
  -6   3   4      646.37      669.82     10.92 o 
  -5   3   4        6.83        4.66      2.05 o 
  -4   3   4      201.65      188.73      4.64 o 
  -3   3   4       83.12       62.73      3.74 o 
  -2   3   4     2752.04     1868.67     46.44 o 
  -1   3   4       62.77       46.78      1.99 o 
   0   3   4      156.94      162.50      4.43 o 
   1   3   4     2308.67     2579.30     30.78 o 
   2   3   4     2432.36     2563.76     28.42 o 
   3   3   4       76.34       60.92      4.12 o 
   4   3   4      191.66      165.88      6.13 o 
   5   3   4     1144.91     1104.53     18.13 o 
   6   3   4       37.98       44.34      5.84 o 
   7   3   4       70.43       62.79      6.42 o 
   8   3   4       94.30       88.37      6.91 o 
   9   3   4        1.57       -0.01      4.25 o 
  10   3   4       40.62       49.04      9.75 o 
 -13   4   4       59.46       58.66     23.06 o 
 -12   4   4       36.60       49.22      6.05 o 
 -11   4   4       14.02       16.31      4.72 o 
 -10   4   4      143.80      138.23      7.17 o 
  -9   4   4       21.02       20.87      3.55 o 
  -8   4   4      639.28      581.55     11.46 o 
  -7   4   4       56.59       66.29      3.95 o 
  -6   4   4     1856.52     2030.57     30.12 o 
  -5   4   4      371.57      420.55      8.76 o 
  -4   4   4     1206.15     1275.08     16.22 o 
  -3   4   4     1486.02     1478.83     21.01 o 
  -2   4   4     4145.13     4431.29     99.59 o 
  -1   4   4     1207.44     1216.98     12.54 o 
   0   4   4     2569.53     2585.70     30.29 o 
   1   4   4      623.55      689.99     10.79 o 
   2   4   4        4.63        0.37      2.21 o 
   3   4   4      214.51      184.85      6.69 o 
   4   4   4      345.33      327.81      7.54 o 
   5   4   4     1516.42     1469.65     22.20 o 
   6   4   4       68.73       78.59      5.59 o 
   7   4   4       13.80        9.77      3.82 o 
   8   4   4       47.52       50.41      6.60 o 
   9   4   4       45.27       35.53      6.66 o 
 -13   5   4        0.02       -4.17      6.58 o 
 -12   5   4      277.67      269.86     13.88 o 
 -11   5   4        4.71        2.54      3.59 o 
 -10   5   4       44.37       45.39      4.68 o 
  -9   5   4       20.14       10.46      3.15 o 
  -8   5   4      250.22      250.69      7.17 o 
  -7   5   4      866.32      836.50     16.04 o 
  -6   5   4      120.11      112.47      4.04 o 
  -5   5   4     2095.96     2185.78     30.96 o 
  -4   5   4      992.91      971.13     25.64 o 
  -3   5   4       38.59       18.97      2.24 o 
  -2   5   4      114.03      104.93     23.93 o 
  -1   5   4     5808.76     6133.06     67.44 o 
   0   5   4     1354.19     1359.09     16.06 o 
   1   5   4      272.17      221.39      5.03 o 
   2   5   4      100.81       81.21      3.05 o 
   3   5   4     1567.44     1526.83     28.14 o 
   4   5   4      663.67      667.92     10.83 o 
   5   5   4     1083.46     1017.90     17.19 o 
   6   5   4       44.48       58.83      5.06 o 
   7   5   4        7.77        6.36      3.51 o 
   8   5   4        6.07        6.64      4.64 o 
   9   5   4        3.94       -2.04      3.87 o 
 -13   6   4      328.00      357.99     17.00 o 
 -12   6   4      184.80      201.87     11.58 o 
 -11   6   4       10.79       12.24      4.91 o 
 -10   6   4      135.52      138.76      8.34 o 
  -9   6   4        1.41        2.49      3.37 o 
  -8   6   4      755.11      739.13     14.96 o 
  -7   6   4      146.13      118.70      4.57 o 
  -6   6   4     1894.84     1961.35     21.99 o 
  -5   6   4       55.31       77.02      4.60 o 
  -4   6   4     1770.59     1931.10     24.40 o 
  -3   6   4     7051.44     7509.35     75.49 o 
  -2   6   4      982.02     1049.50     14.99 o 
  -1   6   4     1164.30     1099.33     14.04 o 
   0   6   4      826.91      875.61     12.44 o 
   1   6   4     2232.22     2273.88     23.60 o 
   2   6   4     1475.12     1503.72     20.17 o 
   3   6   4      720.72      693.52     11.92 o 
   4   6   4       41.15       45.47      3.34 o 
   5   6   4        7.80       11.56      3.08 o 
   6   6   4      400.58      361.44     10.04 o 
   7   6   4      508.03      506.63     12.66 o 
   8   6   4      398.05      406.81     11.34 o 
   9   6   4       42.41       42.89      5.75 o 
 -12   7   4      498.59      545.35     16.62 o 
 -11   7   4        0.09        0.38      4.28 o 
 -10   7   4        0.72        2.67      3.93 o 
  -9   7   4     1092.28     1049.59     20.11 o 
  -8   7   4      407.31      397.06     13.18 o 
  -7   7   4      195.06      208.19      5.87 o 
  -6   7   4      116.39      134.62      6.33 o 
  -5   7   4      729.61      805.20     13.06 o 
  -4   7   4       23.73        8.63      2.32 o 
  -3   7   4     6160.76     6392.12     64.74 o 
  -2   7   4      664.59      673.37      8.76 o 
  -1   7   4        3.69       -1.34      1.34 o 
   0   7   4     7683.70     8234.34     91.80 o 
   1   7   4     1295.70     1467.41     19.28 o 
   2   7   4     5504.84     5667.34     72.90 o 
   3   7   4      302.80      315.51      7.19 o 
   4   7   4      475.14      495.18      8.74 o 
   5   7   4      281.95      277.27      6.72 o 
   6   7   4      237.03      261.05     11.70 o 
   7   7   4      346.04      345.65      9.90 o 
   8   7   4      240.87      236.04     10.11 o 
   9   7   4      610.79      591.61     24.42 o 
 -12   8   4      403.63      418.64     17.08 o 
 -11   8   4        0.16       -4.35      4.35 o 
 -10   8   4      198.27      193.82     15.99 o 
  -9   8   4        0.60        1.36      3.10 o 
  -8   8   4     1564.75     1547.64     25.19 o 
  -7   8   4      955.11      896.97     17.37 o 
  -6   8   4       23.57       28.57      3.95 o 
  -5   8   4      115.07      133.22     12.75 o 
  -4   8   4     1503.99     1490.70     19.88 o 
  -3   8   4      945.25      860.82     11.18 o 
  -2   8   4    10375.79    11074.42    120.55 o 
  -1   8   4      310.37      407.88      7.81 o 
   0   8   4      697.25      715.12     15.28 o 
   1   8   4       82.01       63.81      3.37 o 
   2   8   4     1061.76     1108.79     14.83 o 
   3   8   4      741.70      690.44     12.20 o 
   4   8   4        9.79       18.97      3.27 o 
   5   8   4      276.13      284.94      6.92 o 
   6   8   4      192.54      169.41     10.55 o 
   7   8   4      336.33      347.53     11.45 o 
   8   8   4      264.16      273.21     12.35 o 
   9   8   4       42.51       45.90      6.57 o 
 -12   9   4      427.75      394.22     19.87 o 
 -11   9   4        0.07        7.06      5.42 o 
 -10   9   4      948.50      945.21     20.08 o 
  -9   9   4      219.30      235.19      9.01 o 
  -8   9   4       32.85       23.42      6.45 o 
  -7   9   4     1328.15     1294.66     28.23 o 
  -6   9   4      781.86      717.14     14.87 o 
  -5   9   4       29.32       37.67      7.68 o 
  -4   9   4       51.22       29.42      2.33 o 
  -3   9   4     1188.72     1082.86     13.24 o 
  -2   9   4       43.76       24.00      2.26 o 
  -1   9   4     5879.32     6292.61     70.32 o 
   0   9   4      370.82      441.48      7.32 o 
   1   9   4        6.82       16.71      1.78 o 
   2   9   4      276.15      225.73      5.52 o 
   3   9   4      173.16      179.74      4.92 o 
   4   9   4      933.38      957.77     17.45 o 
   5   9   4       50.82       46.80      4.06 o 
   6   9   4        5.52        7.69      4.11 o 
   7   9   4      112.14      129.81      7.84 o 
   8   9   4      123.43      142.53     11.90 o 
   9   9   4      214.23      224.51     11.67 o 
 -12  10   4       79.90       77.13     14.23 o 
 -11  10   4      228.23      244.03     17.50 o 
 -10  10   4        4.47       -5.26      5.26 o 
  -9  10   4       23.96       29.66      5.65 o 
  -8  10   4      293.86      302.66     11.00 o 
  -7  10   4       58.73       53.57      6.77 o 
  -6  10   4     2509.60     2472.47     36.92 o 
  -5  10   4      655.84      676.63     12.37 o 
  -4  10   4     1410.19     1482.86     19.93 o 
  -3  10   4     1124.29     1281.76     13.89 o 
  -2  10   4      123.82       87.95      3.87 o 
  -1  10   4       94.18       83.46      2.92 o 
   0  10   4     7189.91     7524.91     76.99 o 
   1  10   4      847.41      857.57     11.84 o 
   2  10   4        6.24        2.51      2.41 o 
   3  10   4      378.46      349.27      7.35 o 
   4  10   4      698.25      627.01     10.38 o 
   5  10   4       10.27       10.31      3.06 o 
   6  10   4      577.91      597.27     15.39 o 
   7  10   4      104.13      117.98      8.08 o 
   8  10   4       63.56       65.91      6.95 o 
   9  10   4        6.73        7.72      4.81 o 
 -12  11   4        3.74        5.14      6.71 o 
 -11  11   4      153.37      148.11     11.71 o 
 -10  11   4      364.99      358.28     14.40 o 
  -9  11   4      264.00      270.53     10.26 o 
  -8  11   4       59.87       68.51      8.20 o 
  -7  11   4        1.24        4.35      4.15 o 
  -6  11   4     3866.90     3840.87     62.88 o 
  -5  11   4       75.99       83.10      5.44 o 
  -4  11   4      381.96      407.95      7.86 o 
  -3  11   4     1493.37     1578.77     20.05 o 
  -2  11   4      652.40      677.63     11.72 o 
  -1  11   4      214.96      204.41      4.66 o 
   0  11   4     1041.60     1180.36     21.52 o 
   1  11   4       31.16       36.76      2.73 o 
   2  11   4     1114.26     1103.54     18.29 o 
   3  11   4      131.76      121.63      5.00 o 
   4  11   4        0.84       -1.23      2.34 o 
   5  11   4       21.19       12.95      3.09 o 
   6  11   4       73.73       88.53      5.43 o 
   7  11   4      118.60      120.73      7.75 o 
   8  11   4      186.45      201.22      9.51 o 
   9  11   4       37.35       28.93      9.03 o 
 -12  12   4        0.53       -2.71      6.59 o 
 -11  12   4       23.63       37.40     12.27 o 
 -10  12   4      241.50      230.64     13.25 o 
  -9  12   4     1406.52     1377.12     35.03 o 
  -8  12   4        1.61        0.12      5.39 o 
  -7  12   4      287.63      323.54     14.44 o 
  -6  12   4      109.76      108.18     13.17 o 
  -5  12   4      288.09      299.38     10.18 o 
  -4  12   4        5.02        2.56      1.62 o 
  -3  12   4     1399.50     1440.33     50.78 o 
  -2  12   4      420.18      464.65     13.83 o 
  -1  12   4     2357.75     2192.02    233.93 o 
   1  12   4       26.13       27.60      2.98 o 
   2  12   4      385.34      396.10      8.14 o 
   3  12   4      122.58      144.86      5.28 o 
   4  12   4      200.97      221.80      7.05 o 
   5  12   4       63.10       66.11      6.13 o 
   6  12   4        0.44        1.55      3.64 o 
   7  12   4        0.13        6.47      4.96 o 
   8  12   4      593.96      595.17     22.34 o 
 -11  13   4        9.22       11.45      5.91 o 
 -10  13   4     1386.42     1422.52     34.34 o 
  -9  13   4       54.99       47.72      7.78 o 
  -8  13   4       58.97       60.34      8.38 o 
  -7  13   4     1740.83     1668.04     38.84 o 
  -6  13   4      301.95      297.14     13.26 o 
  -5  13   4        6.62        1.56      5.51 o 
  -4  13   4      474.04      496.23      7.04 o 
  -3  13   4      910.99      965.36     15.58 o 
  -2  13   4      770.27      732.53     14.74 o 
  -1  13   4       48.61       52.07      5.71 o 
   0  13   4      644.50      646.39     44.39 o 
   1  13   4      124.40      106.63      5.23 o 
   2  13   4      844.08      832.32     23.70 o 
   3  13   4        0.69       -1.11      2.14 o 
   4  13   4      107.13       86.91      5.01 o 
   5  13   4       94.85       94.36      5.06 o 
   6  13   4       76.87       78.65      6.90 o 
   7  13   4      114.08      101.21     10.38 o 
   8  13   4       96.64      100.90     22.10 o 
 -11  14   4       54.19       51.12      7.67 o 
 -10  14   4       71.72       61.19     11.33 o 
  -9  14   4       51.30       58.35      8.56 o 
  -8  14   4      925.39      914.37     26.44 o 
  -7  14   4      229.75      251.80     18.98 o 
  -6  14   4      727.72      729.39     32.60 o 
  -5  14   4      172.47      171.23     12.00 o 
  -4  14   4      478.66      443.93      9.91 o 
  -3  14   4       45.75       45.09      3.49 o 
  -2  14   4      289.76      293.69      8.67 o 
  -1  14   4      849.23      892.19     21.66 o 
   0  14   4     3081.90     3014.34     41.20 o 
   1  14   4      151.57      157.60      6.12 o 
   2  14   4      661.02      689.51     13.25 o 
   3  14   4       20.67       25.72      3.02 o 
   4  14   4      413.22      445.18      9.97 o 
   5  14   4      169.72      160.61      6.95 o 
   6  14   4       14.81        9.75      4.48 o 
   7  14   4       98.80       97.11     10.72 o 
   8  14   4        1.63        2.20      6.21 o 
 -11  15   4       65.55       68.45      8.12 o 
 -10  15   4        0.41        1.27      5.38 o 
  -9  15   4      129.78      144.24     11.89 o 
  -8  15   4      250.19      262.71     14.24 o 
  -7  15   4      910.69      910.05     25.56 o 
  -6  15   4      226.87      225.52     11.63 o 
  -5  15   4       58.33       49.84      8.49 o 
  -4  15   4       93.80       85.48      4.11 o 
  -3  15   4      290.93      308.59     13.09 o 
  -2  15   4     3157.67     3034.20     57.29 o 
  -1  15   4     1943.71     1864.26     43.12 o 
   0  15   4        1.75       -1.67      2.70 o 
   1  15   4      130.14      109.93      5.90 o 
   2  15   4     1383.62     1357.89     21.86 o 
   3  15   4       22.37       25.95      3.31 o 
   4  15   4      303.04      353.49      8.53 o 
   5  15   4       42.00       47.93      4.53 o 
   6  15   4       13.15       11.49      4.79 o 
   7  15   4       24.80       16.63     12.37 o 
   8  15   4      195.62      210.43     14.71 o 
 -11  16   4       10.61       19.32     10.37 o 
 -10  16   4        4.55        8.30     15.10 o 
  -9  16   4      104.42       99.55     10.87 o 
  -8  16   4      144.17      163.83     12.25 o 
  -7  16   4        2.77        0.34      5.46 o 
  -6  16   4      271.83      266.85     11.82 o 
  -5  16   4      189.37      180.99      8.53 o 
  -4  16   4      630.58      586.53     11.59 o 
  -3  16   4       13.72        8.73      3.24 o 
  -2  16   4       49.74       45.47      5.64 o 
  -1  16   4       62.22       51.65      5.08 o 
   0  16   4        0.38        4.28      3.07 o 
   1  16   4      288.78      274.58      8.29 o 
   2  16   4      175.81      169.61      6.69 o 
   3  16   4      532.72      557.54     11.83 o 
   4  16   4       90.46       94.00      7.77 o 
   5  16   4      196.03      184.24      8.94 o 
   6  16   4        3.38        6.59      6.58 o 
   7  16   4        3.57        8.77      6.37 o 
 -10  17   4      148.32      144.77     20.11 o 
  -9  17   4      103.52      116.15     15.11 o 
  -8  17   4      135.08      142.26     11.39 o 
  -7  17   4      354.19      360.87     22.37 o 
  -6  17   4      279.39      302.84     20.24 o 
  -5  17   4      640.53      639.46     14.52 o 
  -4  17   4      618.93      670.68     15.45 o 
  -3  17   4     1016.66     1019.80     20.64 o 
  -2  17   4      278.10      258.51     11.26 o 
  -1  17   4      451.51      408.74     12.17 o 
   0  17   4      847.36      815.39     19.79 o 
   1  17   4      930.28      925.89     17.17 o 
   2  17   4      634.48      586.85     12.62 o 
   3  17   4      222.91      214.12      7.23 o 
   4  17   4      202.69      205.36     10.72 o 
   5  17   4       22.27       36.72      6.29 o 
   6  17   4       15.96       11.50      5.13 o 
   7  17   4        6.46        1.64      6.36 o 
 -10  18   4        0.17       19.37     13.57 o 
  -9  18   4       12.64        9.09      7.58 o 
  -8  18   4       34.97       29.25     10.77 o 
  -7  18   4        9.85        7.39      8.13 o 
  -6  18   4        0.22       -6.91      6.91 o 
  -5  18   4       83.98       88.12      5.97 o 
  -4  18   4       10.89       -0.14      6.92 o 
  -3  18   4       98.19       66.40      5.70 o 
  -2  18   4      143.31      131.83      9.29 o 
  -1  18   4      434.79      423.64     21.11 o 
   0  18   4      322.71      320.18     11.56 o 
   1  18   4     1068.34     1038.21     18.88 o 
   2  18   4        2.04        0.32      2.70 o 
   3  18   4        1.60        0.31      2.51 o 
   4  18   4       19.46       29.71      5.57 o 
   5  18   4      155.32      129.85     12.44 o 
   6  18   4       80.78       76.77     18.50 o 
   7  18   4       34.76       35.56      6.88 o 
  -9  19   4      171.59      171.73     18.41 o 
  -8  19   4       49.38       30.71     10.96 o 
  -7  19   4       76.06       73.11     13.05 o 
  -6  19   4      566.51      560.29     15.63 o 
  -5  19   4      310.86      316.60     17.11 o 
  -4  19   4      633.44      587.26     15.06 o 
  -3  19   4     1246.71     1214.29     29.48 o 
  -2  19   4       53.70       59.97      7.02 o 
  -1  19   4       75.95       76.32      6.59 o 
   0  19   4      218.98      212.56      9.59 o 
   1  19   4        0.51        2.70      2.97 o 
   2  19   4      534.67      526.51     13.09 o 
   3  19   4       63.86       71.56      4.65 o 
   4  19   4       11.51       16.53      8.88 o 
   5  19   4      367.99      379.93     15.14 o 
   6  19   4        0.40       -5.30      6.15 o 
  -9  20   4      233.39      259.10     22.93 o 
  -8  20   4       15.01        6.07      9.69 o 
  -7  20   4       59.26       58.67     12.82 o 
  -6  20   4      135.75      131.87      7.86 o 
  -5  20   4       13.98       17.55      4.23 o 
  -4  20   4       83.82       89.06     10.97 o 
  -3  20   4       42.63       40.26      6.42 o 
  -2  20   4      253.04      231.23     12.38 o 
  -1  20   4      791.12      798.87     21.22 o 
   0  20   4        6.76        8.70      3.87 o 
   1  20   4      149.18      163.08      7.91 o 
   2  20   4       44.93       49.52      4.81 o 
   3  20   4      231.80      202.97     10.38 o 
   4  20   4       26.65       29.50      8.10 o 
   5  20   4        2.17        5.55      5.21 o 
   6  20   4       33.91       33.96     10.24 o 
  -9  21   4        9.85        6.44     10.87 o 
  -8  21   4        5.24       -9.09      9.09 o 
  -7  21   4       25.37       29.47      4.78 o 
  -6  21   4      224.53      211.43     10.37 o 
  -5  21   4      231.42      235.29      9.98 o 
  -4  21   4      169.85      178.87      9.82 o 
  -3  21   4       10.81       13.78      5.33 o 
  -2  21   4       16.19       22.49      5.67 o 
  -1  21   4      842.10      788.62     19.80 o 
   0  21   4      412.29      418.11     13.63 o 
   1  21   4      675.12      716.09     29.25 o 
   2  21   4      376.80      375.89     10.58 o 
   3  21   4       85.49       82.27      7.49 o 
   4  21   4       19.92       33.06     18.38 o 
   5  21   4        8.84       16.49      5.95 o 
  -8  22   4      147.03      106.34     17.17 o 
  -7  22   4       19.21       18.17     12.35 o 
  -6  22   4       28.15       34.73      5.71 o 
  -5  22   4       12.34       15.04      4.56 o 
  -4  22   4      147.18      161.75      8.04 o 
  -3  22   4       72.82       82.58      9.32 o 
  -2  22   4      531.41      537.37     22.22 o 
  -1  22   4      206.04      188.81     12.53 o 
   0  22   4      129.01      133.05     15.60 o 
   1  22   4      349.85      339.66     12.14 o 
   2  22   4       80.00       77.88      5.73 o 
   3  22   4      211.84      192.11     12.65 o 
   4  22   4       36.79       43.62      7.56 o 
   5  22   4      351.23      382.14     16.06 o 
  -8  23   4       38.40       58.92     14.75 o 
  -7  23   4        4.75        0.37      4.14 o 
  -6  23   4      252.36      248.56     14.30 o 
  -5  23   4      298.77      301.21     12.13 o 
  -4  23   4      106.22      112.69      6.06 o 
  -3  23   4      346.80      355.30     15.80 o 
  -2  23   4      520.38      486.27     18.75 o 
  -1  23   4        7.25        7.23      4.43 o 
   0  23   4       40.90       47.26      6.25 o 
   1  23   4        4.12        5.18      4.16 o 
   2  23   4      139.69      162.82      8.26 o 
   3  23   4       44.14       36.22      7.28 o 
   4  23   4      247.50      260.21     14.20 o 
  -7  24   4        0.26       -5.05      5.05 o 
  -6  24   4        2.20        1.83      8.65 o 
  -5  24   4       51.69       62.70      6.91 o 
  -4  24   4        0.13        1.22      4.40 o 
  -3  24   4        6.83        3.35      5.25 o 
  -2  24   4      202.63      194.25     11.61 o 
  -1  24   4       29.93       29.34      5.88 o 
   0  24   4        1.86        9.10      4.50 o 
   1  24   4        1.33       -1.60      3.90 o 
   2  24   4       16.37       16.04      3.87 o 
   3  24   4        4.09        8.08      8.05 o 
   4  24   4        6.15        4.71      5.89 o 
  -6  25   4      125.01      117.08     24.92 o 
  -5  25   4        1.93       -2.22      5.46 o 
  -4  25   4       96.76       95.11     10.51 o 
  -3  25   4        8.87       11.90      6.21 o 
  -2  25   4      310.34      304.57     20.77 o 
  -1  25   4       31.65       25.54      5.89 o 
   0  25   4        0.09       -2.96      4.14 o 
   1  25   4       35.71       41.46      6.06 o 
   2  25   4       89.55      103.79      6.42 o 
   3  25   4       40.84       42.79      9.63 o 
  -5  26   4      100.19      114.72     10.70 o 
  -4  26   4        6.86        4.64      5.92 o 
  -3  26   4        0.51       -0.65      5.51 o 
  -2  26   4       21.98       24.88      6.12 o 
  -1  26   4       25.92       33.07      6.60 o 
   0  26   4       30.78       24.26      6.13 o 
   1  26   4        8.94        4.34      4.57 o 
   2  26   4        0.25        1.43      5.07 o 
  -3  27   4       59.51       71.88      9.92 o 
  -2  27   4      263.61      254.98     20.48 o 
  -1  27   4       45.59       48.46      9.34 o 
   0  27   4        4.90        3.61      6.02 o 
 -13   1   5       21.63       20.32      5.27 o 
 -12   1   5        9.27        8.18      4.36 o 
 -11   1   5      297.41      287.28     10.46 o 
 -10   1   5      102.21       87.68      6.37 o 
  -9   1   5      316.19      327.69      9.73 o 
  -8   1   5      530.13      517.02     11.66 o 
  -7   1   5       30.13       27.39      3.64 o 
  -6   1   5     1925.68     1921.61     27.72 o 
  -5   1   5      478.29      498.93     17.99 o 
  -4   1   5       62.69       48.46      3.16 o 
  -3   1   5      227.06      226.05      4.32 o 
  -2   1   5    10369.94    10348.09    105.07 o 
  -1   1   5      588.74      566.29      8.79 o 
   0   1   5     7920.87     8329.02     96.58 o 
   1   1   5        0.44        3.03      1.33 o 
   2   1   5     1625.92     1675.82     18.38 o 
   3   1   5       60.14       75.43      4.02 o 
   4   1   5    13088.43    12839.08    130.81 o 
   5   1   5      109.51      102.81      5.96 o 
   6   1   5        4.82        3.37      3.11 o 
   7   1   5      269.54      291.38     11.16 o 
   8   1   5      314.18      336.46     15.58 o 
   9   1   5       16.07        7.74      4.99 o 
 -13   2   5        0.09       -4.06      6.78 o 
 -12   2   5      587.85      582.23     15.91 o 
 -11   2   5      244.84      230.50     10.09 o 
 -10   2   5      404.57      385.51     11.21 o 
  -9   2   5       99.75      102.32      6.21 o 
  -8   2   5       97.06       80.05      4.55 o 
  -6   2   5      413.70      393.16      7.81 o 
  -5   2   5     3833.34     3894.45     49.85 o 
  -3   2   5     1246.50     1288.52     21.81 o 
  -2   2   5     1392.27     1486.68     15.50 o 
  -1   2   5       56.58       54.11      2.28 o 
   0   2   5     8504.17     8969.48     90.84 o 
   1   2   5     1045.72     1096.79     12.79 o 
   2   2   5      541.67      521.73      7.72 o 
   3   2   5      333.39      299.05      8.59 o 
   4   2   5        5.04       12.37      3.17 o 
   5   2   5        0.10       -0.79      2.69 o 
   6   2   5        4.15        4.20      3.15 o 
   7   2   5       50.02       42.32      5.29 o 
   8   2   5      473.15      451.73     14.33 o 
   9   2   5       11.99       11.84      5.16 o 
 -13   3   5      195.35      188.65     12.64 o 
 -12   3   5       14.89       13.59      4.70 o 
 -11   3   5      129.13      135.38      8.18 o 
 -10   3   5       40.09       41.55      4.74 o 
  -9   3   5     1168.27     1099.88     19.23 o 
  -8   3   5      357.89      304.28     10.81 o 
  -7   3   5     1254.92     1267.64     20.46 o 
  -6   3   5       17.74       33.18      3.20 o 
  -5   3   5      474.82      483.82      8.06 o 
  -4   3   5      287.83      331.92      6.14 o 
  -3   3   5       33.20       36.06      2.63 o 
  -2   3   5     3476.02     3487.29     39.63 o 
  -1   3   5      589.01      605.66      7.50 o 
   0   3   5     5130.90     5749.59     54.55 o 
   1   3   5       46.37       41.75      2.27 o 
   2   3   5      598.91      608.24      8.62 o 
   3   3   5     1118.60     1038.63     14.30 o 
   4   3   5      510.54      485.43     10.79 o 
   5   3   5     1040.30     1010.40     17.64 o 
   6   3   5      141.36      138.35      7.45 o 
   7   3   5      185.70      174.25      8.64 o 
   8   3   5        1.87        1.47      3.88 o 
   9   3   5      105.97      108.75      8.34 o 
 -13   4   5        9.15        8.35      5.78 o 
 -12   4   5      621.88      638.89     19.65 o 
 -11   4   5      161.90      153.34      8.41 o 
 -10   4   5      340.43      357.36      9.85 o 
  -9   4   5       26.91       23.54      5.83 o 
  -8   4   5       86.71       71.01      4.44 o 
  -7   4   5     5085.43     5073.34     65.78 o 
  -6   4   5     1689.08     1741.03     22.22 o 
  -5   4   5       36.90       54.14      2.88 o 
  -4   4   5     1223.46     1236.51     14.74 o 
  -3   4   5    15915.31    16676.52    207.20 o 
  -2   4   5     3425.12     3421.20     43.50 o 
  -1   4   5    13787.44    13853.41    127.49 o 
   0   4   5     3117.36     3432.31     36.34 o 
   1   4   5       87.84      119.37      4.42 o 
   2   4   5     1610.96     1687.29     20.52 o 
   3   4   5      239.17      236.39      8.88 o 
   4   4   5     3581.33     3516.38     44.07 o 
   5   4   5      270.15      269.19      8.45 o 
   6   4   5       95.20      103.84      6.61 o 
   7   4   5        0.80       -1.74      3.39 o 
   8   4   5      825.70      865.80     18.72 o 
   9   4   5       13.09        4.39      7.01 o 
 -13   5   5      418.55      429.64     21.69 o 
 -12   5   5        0.34        3.98      5.08 o 
 -11   5   5       42.44       46.69      6.14 o 
 -10   5   5        4.60        7.30      3.77 o 
  -9   5   5      431.47      431.33     15.74 o 
  -8   5   5      369.20      342.31      9.69 o 
  -7   5   5       32.36       39.69      2.78 o 
  -6   5   5     1183.12     1057.16     11.99 o 
  -5   5   5      622.12      588.11     11.80 o 
  -4   5   5      328.54      290.68      7.87 o 
  -3   5   5        6.37        3.71      1.33 o 
  -2   5   5      892.40      735.34     20.05 o 
  -1   5   5     1128.35     1122.55     13.57 o 
   0   5   5      283.90      289.61      5.61 o 
   1   5   5       61.67       54.40      2.48 o 
   2   5   5     3417.22     3350.26     37.14 o 
   3   5   5      164.50      174.87      6.51 o 
   4   5   5      727.81      729.47     12.33 o 
   5   5   5      399.77      390.05     13.67 o 
   6   5   5      346.93      364.14     10.51 o 
   7   5   5      309.82      312.69     10.66 o 
   8   5   5        0.08       -0.35      4.23 o 
   9   5   5       55.40       55.56      7.34 o 
 -13   6   5        6.82       11.88      9.58 o 
 -12   6   5      202.76      226.49     11.85 o 
 -11   6   5      216.48      251.92     11.16 o 
 -10   6   5      594.51      579.71     14.82 o 
  -9   6   5      258.98      285.37      9.63 o 
  -8   6   5        4.28        2.41      2.99 o 
  -7   6   5      697.46      677.76     11.35 o 
  -6   6   5      139.99      102.22      5.09 o 
  -5   6   5      225.90      197.01      4.78 o 
  -4   6   5      549.78      572.98      7.65 o 
  -3   6   5       88.39       96.79      4.99 o 
  -2   6   5     2345.73     2649.70     34.94 o 
  -1   6   5        5.06        2.36      1.15 o 
   0   6   5      508.16      577.19     13.80 o 
   1   6   5       20.65       29.68      2.50 o 
   2   6   5       51.81       28.70      2.94 o 
   3   6   5       37.55       23.56      2.58 o 
   4   6   5     1060.98     1071.09     15.54 o 
   5   6   5      183.29      178.82      8.01 o 
   6   6   5       31.20       21.32      3.98 o 
   7   6   5      124.15      133.98     10.43 o 
   8   6   5      330.37      325.48     10.98 o 
   9   6   5       47.39       60.07     12.74 o 
 -13   7   5       99.28      103.74      9.45 o 
 -12   7   5       19.18       16.82      5.61 o 
 -11   7   5        0.15        3.50      4.35 o 
 -10   7   5        3.93       -0.21      3.70 o 
  -9   7   5       50.15       49.49      5.10 o 
  -8   7   5       16.37       31.49      4.93 o 
  -7   7   5      415.22      421.40      8.44 o 
  -6   7   5      316.33      338.91      9.15 o 
  -5   7   5      618.47      608.19     25.31 o 
  -4   7   5     5575.26     6153.08     62.95 o 
  -3   7   5     4638.82     5369.52     55.17 o 
  -2   7   5      875.64      831.82     10.55 o 
  -1   7   5     1616.28     1648.63     20.53 o 
   0   7   5      643.96      649.58      9.46 o 
   1   7   5      333.37      383.23      7.10 o 
   2   7   5       10.50        0.29      0.68 o 
   3   7   5      998.36      969.01     14.37 o 
   4   7   5     1054.32     1002.02     21.81 o 
   5   7   5       82.44       76.41      5.37 o 
   6   7   5      316.32      330.96      9.48 o 
   7   7   5       18.89       19.31      5.50 o 
   8   7   5       83.84       74.82      7.16 o 
   9   7   5       93.72      109.24     11.31 o 
 -13   8   5        8.95       -8.10      8.10 o 
 -12   8   5        4.63        0.63      5.03 o 
 -11   8   5       45.54       60.98      8.74 o 
 -10   8   5       74.45       76.46      6.47 o 
  -9   8   5        0.60        4.95      3.28 o 
  -8   8   5     1035.60     1008.58     15.73 o 
  -7   8   5      476.04      437.61      7.21 o 
  -6   8   5       26.62       47.36      4.43 o 
  -5   8   5        7.69        5.37      2.78 o 
  -4   8   5    11351.60    11995.52    109.96 o 
  -3   8   5      100.33      108.29      5.17 o 
  -2   8   5     1163.97     1250.28     19.07 o 
  -1   8   5     2832.14     3182.16     37.07 o 
   0   8   5      202.11      231.39      6.66 o 
   1   8   5      202.94      147.12      4.95 o 
   2   8   5       77.38       85.65      4.54 o 
   3   8   5       42.93       36.59      3.13 o 
   4   8   5       35.52       45.88      3.51 o 
   5   8   5        5.53        6.20      2.63 o 
   6   8   5       52.11       50.34      5.29 o 
   7   8   5        5.16        1.07      3.95 o 
   8   8   5      126.69      141.70     11.19 o 
   9   8   5      169.81      159.37     15.35 o 
 -12   9   5       23.23       34.28      7.24 o 
 -11   9   5       28.10       42.49      7.69 o 
 -10   9   5       90.70       92.24     10.23 o 
  -9   9   5      103.14      101.65      7.00 o 
  -8   9   5       65.92       71.07      5.66 o 
  -7   9   5     1964.36     1916.70     30.41 o 
  -6   9   5     3942.06     3906.59     53.18 o 
  -5   9   5        7.47        6.51      2.45 o 
  -4   9   5     1210.28     1281.14     17.27 o 
  -3   9   5      366.49      411.49      6.68 o 
  -2   9   5     2228.88     2180.29     30.57 o 
  -1   9   5       32.96       41.38      2.45 o 
   0   9   5     1074.12     1134.76     14.63 o 
   1   9   5       71.21       61.38      4.09 o 
   2   9   5      686.66      621.09     11.44 o 
   3   9   5      732.21      735.47     11.61 o 
   4   9   5     1676.46     1554.85     22.79 o 
   5   9   5      102.57      110.65      7.22 o 
   6   9   5      103.61      105.51      7.88 o 
   7   9   5      115.90      108.24      8.51 o 
   8   9   5      132.13      142.12     17.69 o 
 -12  10   5       82.45      101.95     12.84 o 
 -11  10   5      168.45      202.63     13.42 o 
 -10  10   5        9.72       11.96      4.90 o 
  -9  10   5       33.35       26.38      7.31 o 
  -8  10   5      807.32      859.72     17.80 o 
  -7  10   5      172.75      186.12      8.79 o 
  -6  10   5      318.50      314.56      8.56 o 
  -5  10   5      251.86      269.22      8.22 o 
  -4  10   5      286.48      325.52      5.96 o 
  -3  10   5     6041.46     6232.83     70.25 o 
  -2  10   5       48.22       54.25      3.64 o 
  -1  10   5     4839.89     5102.65     53.32 o 
   0  10   5     5479.94     5722.66     84.68 o 
   1  10   5        5.18        5.18      2.63 o 
   2  10   5       24.66       33.47      3.16 o 
   3  10   5      344.96      265.25     13.64 o 
   4  10   5     2013.15     1943.25     29.50 o 
   5  10   5      637.99      604.23     13.24 o 
   6  10   5        3.53        4.52      3.99 o 
   7  10   5       41.94       35.14      5.80 o 
   8  10   5      167.66      177.07     10.33 o 
 -12  11   5       18.58       28.27     12.05 o 
 -11  11   5      169.50      187.68     13.55 o 
 -10  11   5        4.29        6.68      4.90 o 
  -9  11   5       18.45       27.40      5.05 o 
  -8  11   5        5.44        9.13      4.76 o 
  -7  11   5      176.89      193.70      9.97 o 
  -6  11   5      113.69      128.45      7.14 o 
  -5  11   5      703.86      698.95     14.24 o 
  -4  11   5      433.85      505.10     10.71 o 
  -3  11   5      410.30      411.52      8.55 o 
  -2  11   5      243.54      232.35      7.41 o 
  -1  11   5       72.51       73.34      3.52 o 
   1  11   5      122.85      118.05      5.13 o 
   2  11   5      455.59      440.85     13.14 o 
   3  11   5     1019.23     1014.56     17.68 o 
   4  11   5       73.25       50.98      4.45 o 
   5  11   5       64.27       68.97      5.18 o 
   6  11   5       11.02       17.85      5.51 o 
   7  11   5      241.24      257.64     10.87 o 
   8  11   5       46.97       59.02      6.96 o 
 -12  12   5      309.21      327.26     16.28 o 
 -11  12   5        2.16        6.22      5.74 o 
 -10  12   5      585.34      623.79     22.95 o 
  -9  12   5      144.63      142.21      6.84 o 
  -8  12   5      737.37      719.26     28.23 o 
  -7  12   5     3789.52     3761.63     74.82 o 
  -6  12   5      194.88      173.71      9.00 o 
  -5  12   5      280.49      244.41     12.72 o 
  -4  12   5       48.30       59.67      2.99 o 
  -3  12   5     2420.63     2503.07     34.13 o 
  -2  12   5      108.88      125.54     11.03 o 
  -1  12   5     1959.44     2034.85     33.85 o 
   0  12   5      162.69      158.78      8.39 o 
   1  12   5      237.12      255.72      7.60 o 
   2  12   5     1975.76     1922.87     33.38 o 
   3  12   5      508.81      507.82     11.25 o 
   4  12   5      246.60      259.98      7.12 o 
   5  12   5      131.40      131.96      6.57 o 
   6  12   5       32.76       46.11     11.45 o 
   7  12   5       16.44       10.89      4.25 o 
   8  12   5     1619.05     1737.44     36.84 o 
 -12  13   5       72.58       86.72     10.78 o 
 -11  13   5       44.75       37.00      9.65 o 
 -10  13   5       48.06       51.09      6.42 o 
  -9  13   5        0.59       -0.05      5.66 o 
  -8  13   5      246.25      244.30     13.40 o 
  -7  13   5      151.73      130.16     10.32 o 
  -6  13   5      867.18      825.97     21.00 o 
  -5  13   5       21.16       25.09      2.73 o 
  -4  13   5      440.05      426.33     10.97 o 
  -3  13   5       82.28       75.47      4.96 o 
  -2  13   5      450.51      444.69     13.61 o 
  -1  13   5        6.88       10.41      2.64 o 
   0  13   5        8.67       10.74      3.76 o 
   1  13   5       22.32       30.42      3.35 o 
   2  13   5      447.56      384.34      8.39 o 
   3  13   5       42.86       32.04      3.70 o 
   4  13   5     1626.40     1575.16     22.07 o 
   5  13   5       85.06       89.90      5.65 o 
   6  13   5        6.86        3.01      3.09 o 
   7  13   5      171.19      167.37     13.32 o 
   8  13   5       33.72       30.28      8.72 o 
 -12  14   5        5.95       24.44     17.90 o 
 -11  14   5        6.12        9.75      5.26 o 
 -10  14   5       15.80        8.25      4.55 o 
  -9  14   5        2.71        8.05      6.49 o 
  -8  14   5      140.02      135.53     13.42 o 
  -7  14   5     1415.95     1476.82     45.76 o 
  -6  14   5      251.68      261.35     10.19 o 
  -5  14   5        0.72       -0.06      2.11 o 
  -4  14   5      307.03      264.77      6.95 o 
  -3  14   5      347.55      334.53      9.60 o 
  -2  14   5        0.31        1.86      2.61 o 
  -1  14   5      556.94      551.05     13.63 o 
   0  14   5      797.43      810.26     17.21 o 
   1  14   5      256.45      241.89      7.49 o 
   2  14   5      289.57      270.53     12.64 o 
   3  14   5       49.68       44.32      6.80 o 
   4  14   5       84.15       85.58      5.40 o 
   5  14   5      129.86      139.65      6.36 o 
   6  14   5      107.84      117.20      8.46 o 
   7  14   5      199.19      214.37     14.83 o 
 -11  15   5        3.03       -0.72      4.99 o 
 -10  15   5       19.05       52.82     16.95 o 
  -9  15   5        2.57        1.20     11.61 o 
  -8  15   5        9.29        6.02      6.30 o 
  -7  15   5       56.20       61.57      7.98 o 
  -6  15   5      905.25      866.98     19.32 o 
  -5  15   5       24.18       11.67      3.87 o 
  -4  15   5       17.63       19.21      3.47 o 
  -3  15   5        0.10        1.82      2.66 o 
  -2  15   5       70.46       86.02      7.12 o 
  -1  15   5     1179.00     1163.57     23.02 o 
   0  15   5     1501.97     1631.41     25.49 o 
   1  15   5      367.64      356.94      9.40 o 
   2  15   5      414.20      380.88      9.76 o 
   3  15   5       22.64       20.50      3.66 o 
   4  15   5       40.31       47.45      5.30 o 
   5  15   5       24.66       31.97      6.08 o 
   6  15   5       49.35       39.79      7.05 o 
   7  15   5        0.03        3.16      8.32 o 
 -11  16   5       97.54       83.20     11.77 o 
 -10  16   5       21.87       33.61     15.72 o 
  -9  16   5       79.77       90.67     10.46 o 
  -8  16   5       32.27       37.36      7.77 o 
  -7  16   5      461.36      481.52     17.07 o 
  -6  16   5        1.93       -2.84      5.46 o 
  -5  16   5       52.92       64.47      4.97 o 
  -4  16   5     1219.16     1223.81     23.25 o 
  -3  16   5       39.57       40.29      4.50 o 
  -2  16   5      152.13      153.40      9.62 o 
  -1  16   5      276.20      264.54      9.76 o 
   0  16   5      227.41      238.22      7.92 o 
   1  16   5      133.22      141.19      6.79 o 
   2  16   5        2.12        2.89      4.15 o 
   3  16   5      116.42      114.80      7.00 o 
   4  16   5      297.42      284.52      8.93 o 
   5  16   5      425.04      455.96     14.19 o 
   6  16   5       57.16       56.76      6.90 o 
   7  16   5        3.76        3.36      6.40 o 
 -11  17   5      509.31      516.82     32.66 o 
 -10  17   5      327.51      345.28     26.73 o 
  -9  17   5       10.28       12.66      7.43 o 
  -8  17   5       14.03       18.59      6.99 o 
  -7  17   5      413.27      385.07     23.06 o 
  -6  17   5      133.42      144.56      9.30 o 
  -5  17   5        0.17        1.75      2.88 o 
  -4  17   5        4.04       -0.95      3.02 o 
  -3  17   5      161.65      174.70     12.47 o 
  -2  17   5     1355.02     1342.48     31.27 o 
  -1  17   5     1180.50     1196.72     24.22 o 
   0  17   5      143.45      155.82      8.52 o 
   1  17   5       28.06       27.89      3.89 o 
   2  17   5      270.91      245.85      8.34 o 
   3  17   5      707.86      719.31     16.14 o 
   4  17   5        5.80        7.86      4.79 o 
   5  17   5       74.41       75.44      6.35 o 
   6  17   5       69.37       89.08     19.04 o 
   7  17   5        4.16       -2.33      7.34 o 
 -10  18   5        8.09       14.00     12.46 o 
  -9  18   5       10.73       15.56     10.37 o 
  -8  18   5      114.49      114.25     15.40 o 
  -7  18   5      101.83      107.08     14.63 o 
  -6  18   5      212.94      202.71      8.14 o 
  -5  18   5       16.71       19.39      3.99 o 
  -4  18   5       49.93       56.83      7.41 o 
  -3  18   5       23.88       25.06      5.32 o 
  -2  18   5        9.73       15.94      4.06 o 
  -1  18   5        0.75        1.41      3.39 o 
   0  18   5     1563.52     1580.54     30.01 o 
   1  18   5      996.86     1010.89     18.87 o 
   2  18   5        1.69        1.74      3.01 o 
   3  18   5       67.23       88.25      8.75 o 
   4  18   5      125.41      118.64     16.45 o 
   5  18   5        4.98        6.17      6.10 o 
   6  18   5        6.40        0.17      5.36 o 
  -9  19   5       23.07       15.70     10.87 o 
  -8  19   5       21.77       34.29     11.10 o 
  -7  19   5       26.31       22.34      9.90 o 
  -6  19   5      290.02      300.18     17.01 o 
  -5  19   5        0.02       -0.66      6.31 o 
  -4  19   5       20.37       14.04      4.97 o 
  -3  19   5       26.84       41.09      6.23 o 
  -2  19   5     1522.59     1458.54     29.03 o 
  -1  19   5      203.85      228.84      9.84 o 
   0  19   5       42.72       38.40      5.38 o 
   1  19   5      480.13      488.79     12.24 o 
   2  19   5      271.23      266.47      8.84 o 
   3  19   5      377.26      367.18     10.67 o 
   4  19   5      109.82      116.87      9.81 o 
   5  19   5       96.69      107.93      7.71 o 
   6  19   5        6.82       -2.02      5.16 o 
  -9  20   5      313.68      297.74     22.99 o 
  -8  20   5      437.91      438.49     26.77 o 
  -7  20   5      114.86      125.38      7.44 o 
  -6  20   5      545.67      542.55     16.48 o 
  -5  20   5        2.81        5.17      3.60 o 
  -4  20   5      294.08      270.11     10.40 o 
  -3  20   5      333.51      334.67     14.13 o 
  -2  20   5      120.58      116.24      8.36 o 
  -1  20   5      335.16      348.83     16.31 o 
   0  20   5      580.80      573.09     16.00 o 
   1  20   5      486.55      451.19     11.95 o 
   2  20   5       12.48       11.99      3.61 o 
   3  20   5       46.90       56.57      4.72 o 
   4  20   5      787.48      773.36     34.96 o 
   5  20   5        1.37        2.87      5.32 o 
  -9  21   5      108.35      125.58     17.83 o 
  -8  21   5        0.24       17.11     10.47 o 
  -7  21   5        5.97        7.00      4.03 o 
  -6  21   5      352.75      332.91     13.00 o 
  -5  21   5        2.40        7.96      4.22 o 
  -4  21   5        6.38        2.79      3.89 o 
  -3  21   5       63.43       78.86      8.65 o 
  -2  21   5      241.13      243.06     13.57 o 
  -1  21   5       62.21       68.35     11.95 o 
   0  21   5      749.88      756.70     19.21 o 
   1  21   5        3.00        1.57      3.38 o 
   2  21   5       88.52       79.47      5.88 o 
   3  21   5       18.17       15.02      5.97 o 
   4  21   5        4.28        1.79      5.24 o 
   5  21   5      336.27      333.56     15.34 o 
  -8  22   5        9.28        7.56      6.04 o 
  -7  22   5      153.02      158.38     10.55 o 
  -6  22   5      305.41      320.46     13.38 o 
  -5  22   5        0.15        4.35      4.07 o 
  -4  22   5      470.23      476.93     14.90 o 
  -3  22   5      103.34       97.62     14.86 o 
  -2  22   5        4.97       10.61      4.70 o 
  -1  22   5       92.60       74.66      7.54 o 
   0  22   5      191.07      165.47     11.32 o 
   1  22   5        2.37        6.00      4.25 o 
   2  22   5        5.49        4.22      3.46 o 
   3  22   5       20.46        9.55      5.70 o 
   4  22   5       18.43       19.46      6.94 o 
  -8  23   5        0.24        2.62      5.52 o 
  -7  23   5      193.41      190.03     10.45 o 
  -6  23   5       78.79       78.51     10.62 o 
  -5  23   5       19.11       19.03      5.35 o 
  -4  23   5       22.75       22.36      9.12 o 
  -3  23   5       21.31       22.08      7.37 o 
  -2  23   5       12.38        2.73      7.08 o 
  -1  23   5      156.20      175.72     10.83 o 
   0  23   5      138.36      133.96     11.89 o 
   1  23   5      356.36      388.11     13.83 o 
   2  23   5        0.03        1.98      3.87 o 
   3  23   5       14.47       16.45      7.80 o 
   4  23   5      280.84      326.92     15.59 o 
  -7  24   5        0.76        2.09      4.82 o 
  -6  24   5       97.50       81.66      8.85 o 
  -5  24   5        4.50        7.33      4.93 o 
  -4  24   5       82.67      104.28     10.42 o 
  -3  24   5       68.47       57.60      8.83 o 
  -2  24   5      128.33      135.45     10.03 o 
  -1  24   5       46.41       35.40      6.21 o 
   0  24   5      110.54      102.10     10.23 o 
   1  24   5       74.57       91.05     10.01 o 
   2  24   5       21.99       25.14      4.55 o 
   3  24   5       61.02       66.75      9.20 o 
  -6  25   5       61.38       45.90      7.45 o 
  -5  25   5       35.72       45.66      9.39 o 
  -4  25   5       43.42       42.23      7.79 o 
  -3  25   5       41.33       29.84      7.38 o 
  -2  25   5       54.12       59.17     10.34 o 
  -1  25   5      115.31      111.23      9.39 o 
   0  25   5       73.84       77.89      8.07 o 
   1  25   5        0.10       -0.11      4.09 o 
   2  25   5       42.42       44.65      7.04 o 
  -5  26   5       68.31       77.64      8.24 o 
  -4  26   5        1.47       -0.34      5.59 o 
  -3  26   5        0.18        0.22      4.94 o 
  -2  26   5       33.11       28.50      6.54 o 
  -1  26   5        3.19        0.58      4.85 o 
   0  26   5        6.38        3.35      7.84 o 
   1  26   5      126.41      152.41     13.37 o 
  -3  27   5       47.96       57.89     14.49 o 
  -2  27   5      262.27      277.56     30.28 o 
  -1  27   5        2.85        3.98      6.49 o 
 -13   0   6        7.31       -0.15      5.96 o 
 -12   0   6      132.74      138.69     13.96 o 
 -11   0   6      306.21      321.67     19.22 o 
 -10   0   6       51.72       70.37      8.29 o 
  -9   0   6     2779.72     2633.53     54.68 o 
  -8   0   6      196.11      245.54     15.82 o 
  -7   0   6      987.84     1063.75     17.58 o 
  -6   0   6     3190.68     3100.29     57.30 o 
  -5   0   6       29.28       38.20      5.61 o 
  -4   0   6     4701.54     4875.59     61.33 o 
  -3   0   6     2790.45     2872.16     43.42 o 
  -2   0   6      542.01      543.96     15.38 o 
  -1   0   6      763.74      743.58     14.58 o 
   0   0   6     8090.04     8219.93    104.81 o 
   1   0   6     1308.63     1363.48     20.33 o 
   2   0   6     1419.96     1240.83     23.45 o 
   3   0   6    10981.43    10558.51    180.87 o 
   4   0   6      882.47      906.87     22.45 o 
   5   0   6      225.21      207.90     11.05 o 
   6   0   6      915.71      852.71     39.48 o 
   7   0   6        5.97       -0.80      5.57 o 
   8   0   6       96.92      135.78     18.73 o 
   9   0   6      236.09      236.31     25.01 o 
 -13   1   6      385.92      423.70     18.29 o 
 -12   1   6     1352.28     1353.87     26.14 o 
 -11   1   6      117.66       96.69      7.03 o 
 -10   1   6     1415.78     1358.74     24.16 o 
  -9   1   6       25.78       22.47      4.08 o 
  -8   1   6      896.87      839.93     17.62 o 
  -7   1   6       17.63        3.62      2.21 o 
  -6   1   6     2527.35     2350.12     32.27 o 
  -5   1   6      210.73      221.94     11.12 o 
  -4   1   6        1.52        1.26      1.47 o 
  -3   1   6     8436.20     8615.29     80.18 o 
  -2   1   6      683.98      627.98      8.71 o 
  -1   1   6     2779.45     2708.32     27.41 o 
   0   1   6     6423.04     7101.57     62.92 o 
   1   1   6       23.08       38.87      2.38 o 
   2   1   6      651.56      667.38      9.37 o 
   3   1   6      460.87      430.91      8.94 o 
   4   1   6      975.32      971.05     15.26 o 
   5   1   6      289.33      284.88      9.12 o 
   6   1   6        4.33       -2.28      4.35 o 
   7   1   6      122.90      127.63      8.71 o 
   8   1   6       72.05       75.37     15.34 o 
   9   1   6       30.66       27.29      8.89 o 
 -13   2   6        5.75        4.14      5.27 o 
 -12   2   6       46.00       42.76      5.86 o 
 -11   2   6      130.04      146.40      8.32 o 
 -10   2   6      139.97      122.70      7.20 o 
  -9   2   6       11.92       19.63      3.57 o 
  -8   2   6      274.79      224.07      6.88 o 
  -7   2   6     1707.80     1754.72     31.01 o 
  -6   2   6       87.96      114.22      6.86 o 
  -5   2   6     1519.95     1401.35     37.04 o 
  -4   2   6     2551.40     2775.85     32.61 o 
  -3   2   6        2.52        1.13      0.85 o 
  -2   2   6     1709.40     1718.33     21.54 o 
  -1   2   6     1534.56     1541.52     16.53 o 
   0   2   6      240.06      175.46      3.95 o 
   1   2   6       44.12       52.10      2.75 o 
   2   2   6      183.69      193.36      5.33 o 
   3   2   6      329.36      288.27      7.29 o 
   4   2   6      491.95      473.62     10.99 o 
   5   2   6       59.89       56.23      5.26 o 
   6   2   6       15.70       15.15      4.03 o 
   7   2   6      775.73      810.67     17.56 o 
   8   2   6        5.99        4.72      4.69 o 
   9   2   6       80.90      102.19     12.31 o 
 -13   3   6      102.54       98.02      9.52 o 
 -12   3   6      257.59      307.13     13.41 o 
 -11   3   6        0.12       -3.52      3.87 o 
 -10   3   6      252.93      221.51      8.81 o 
  -9   3   6       15.80       14.98      3.23 o 
  -8   3   6     1498.87     1474.08     24.73 o 
  -7   3   6      575.34      570.05     11.90 o 
  -6   3   6      261.53      248.44      7.02 o 
  -5   3   6      895.93      993.80     13.87 o 
  -4   3   6     2081.58     2338.20     28.65 o 
  -3   3   6      995.38     1118.73     17.20 o 
  -2   3   6      367.64      369.96      6.14 o 
  -1   3   6      107.60       83.40      2.76 o 
   0   3   6     1787.88     1996.74     19.74 o 
   1   3   6     2571.37     2595.96     27.09 o 
   2   3   6        2.79        3.80      1.74 o 
   3   3   6      699.40      680.75     10.92 o 
   4   3   6     2859.47     2763.86     36.65 o 
   5   3   6      227.07      217.16      8.42 o 
   6   3   6      179.46      176.10      8.61 o 
   7   3   6       68.15       67.85      6.63 o 
   8   3   6      227.02      221.70     10.91 o 
   9   3   6       31.05       16.01      7.64 o 
 -13   4   6       12.59        3.93      5.74 o 
 -12   4   6       90.13       88.75      9.66 o 
 -11   4   6       34.57       38.28      6.07 o 
 -10   4   6      112.74       94.10      6.86 o 
  -9   4   6       15.19       21.50      4.07 o 
  -8   4   6      361.07      371.49     10.20 o 
  -7   4   6      656.15      646.68     12.95 o 
  -6   4   6      349.16      428.89     10.58 o 
  -5   4   6        2.62        5.87      1.84 o 
  -4   4   6       34.57       44.43      5.32 o 
  -3   4   6     2596.40     2836.49     37.17 o 
  -2   4   6      364.49      398.70      6.20 o 
  -1   4   6       61.46       75.76      2.42 o 
   0   4   6     2853.73     3188.63     29.62 o 
   1   4   6     1202.86     1251.09     13.83 o 
   2   4   6      774.02      762.37     10.68 o 
   3   4   6     1286.76     1259.24     17.25 o 
   4   4   6        1.24        5.26      2.91 o 
   5   4   6      816.60      769.54     15.41 o 
   6   4   6       88.41       89.41      6.53 o 
   7   4   6       26.59       24.50      4.87 o 
   8   4   6       16.96       13.93      4.85 o 
 -13   5   6        1.23        2.27      5.41 o 
 -12   5   6        0.58        6.48      4.90 o 
 -11   5   6        1.73        1.85      4.05 o 
 -10   5   6       10.48        9.29      4.99 o 
  -9   5   6      329.76      336.45     10.24 o 
  -8   5   6     1664.58     1658.02     26.30 o 
  -7   5   6        7.81        2.94      2.23 o 
  -6   5   6       22.44       15.85      2.92 o 
  -5   5   6      508.02      559.85      9.39 o 
  -4   5   6      958.18     1095.12     13.48 o 
  -3   5   6      410.78      468.86      7.30 o 
  -2   5   6     3252.05     3339.88     35.25 o 
  -1   5   6     8445.80     9040.34     79.29 o 
   0   5   6     3541.63     3649.69     36.32 o 
   1   5   6     2006.97     2131.51     22.90 o 
   2   5   6      509.75      555.69     10.83 o 
   3   5   6     1260.84     1238.03     17.19 o 
   4   5   6       31.13       17.19      3.40 o 
   5   5   6        6.20       14.31      5.08 o 
   6   5   6      224.20      224.42      9.35 o 
   7   5   6       15.08       12.13      4.61 o 
   8   5   6       25.33       18.81      5.42 o 
 -13   6   6       11.11        5.97      5.41 o 
 -12   6   6      261.84      291.45     12.62 o 
 -11   6   6      820.70      832.94     22.37 o 
 -10   6   6        0.66        4.51      3.80 o 
  -9   6   6       27.33       18.09      3.85 o 
  -8   6   6      141.42      120.56      6.79 o 
  -7   6   6     3246.88     3365.09     40.72 o 
  -6   6   6      784.19      720.77     10.19 o 
  -5   6   6     2442.72     2591.82     28.72 o 
  -4   6   6      745.88      767.70     13.22 o 
  -3   6   6     2607.36     2796.66     33.74 o 
  -2   6   6      473.49      432.67      8.21 o 
  -1   6   6      237.68      224.63      4.50 o 
   0   6   6     1507.77     1535.13     16.07 o 
   1   6   6      319.72      325.44      9.78 o 
   2   6   6     1964.36     1992.43     24.53 o 
   3   6   6      111.29       94.09      4.67 o 
   4   6   6     1384.58     1430.00     19.61 o 
   5   6   6     1072.62     1064.44     18.96 o 
   6   6   6        3.52       -0.06      3.64 o 
   7   6   6       49.94       51.54      5.92 o 
   8   6   6       29.24       29.78      6.75 o 
 -13   7   6       35.08       30.79      7.85 o 
 -12   7   6      612.26      580.00     22.41 o 
 -11   7   6       92.63       90.83      7.40 o 
 -10   7   6      609.88      634.79     15.33 o 
  -9   7   6       72.95       81.26      7.10 o 
  -8   7   6     3802.48     3728.15     45.23 o 
  -7   7   6      369.92      352.44     11.18 o 
  -6   7   6      262.99      217.31      5.39 o 
  -5   7   6     1022.19      986.74     13.00 o 
  -4   7   6     7422.72     8235.69    101.34 o 
  -3   7   6        9.29       12.65      1.97 o 
  -2   7   6     1317.19     1243.87     16.59 o 
  -1   7   6     2727.76     2850.38     31.28 o 
   0   7   6        2.16       12.49      1.90 o 
   1   7   6      100.47      120.64      4.58 o 
   2   7   6      802.05      743.66     13.96 o 
   3   7   6      316.96      346.34      9.55 o 
   4   7   6      604.47      600.17     11.14 o 
   5   7   6      466.39      480.73     11.87 o 
   6   7   6      174.74      189.95     11.53 o 
   7   7   6       15.95       19.89      5.06 o 
   8   7   6      268.02      276.36     18.71 o 
 -13   8   6       89.19       95.09     11.25 o 
 -12   8   6      261.15      268.97     20.70 o 
 -11   8   6     1268.12     1249.17     24.67 o 
 -10   8   6      105.70       92.69     13.15 o 
  -9   8   6       46.93       43.67      4.81 o 
  -8   8   6      189.61      195.26      6.24 o 
  -7   8   6      837.17      836.77     13.49 o 
  -6   8   6     1785.17     1775.54     19.25 o 
  -5   8   6     1349.12     1438.86     17.40 o 
  -4   8   6    10527.18    11526.02    115.67 o 
  -3   8   6      625.02      797.45     10.81 o 
  -2   8   6     2590.66     2488.07     30.09 o 
  -1   8   6      161.19      165.91      4.75 o 
   0   8   6      476.09      589.16      9.60 o 
   1   8   6     1024.18      971.60     17.36 o 
   2   8   6        4.37        4.59      1.93 o 
   3   8   6      574.42      503.04     10.06 o 
   4   8   6     1494.21     1497.79     20.88 o 
   5   8   6      322.31      327.23     10.10 o 
   6   8   6        4.44        6.19      3.99 o 
   7   8   6       61.52       54.68      6.20 o 
   8   8   6      150.32      155.61     11.21 o 
 -13   9   6       70.23       73.17      9.44 o 
 -12   9   6      105.04      128.48     10.42 o 
 -11   9   6       35.74       39.63      6.57 o 
 -10   9   6      127.31      128.72      7.63 o 
  -9   9   6       86.61       89.92      8.00 o 
  -8   9   6      620.22      577.44     10.93 o 
  -7   9   6      796.24      789.56     12.98 o 
  -6   9   6      723.51      729.60     10.91 o 
  -5   9   6      207.12      214.92      5.35 o 
  -4   9   6      114.03      171.69      5.31 o 
  -3   9   6     1012.48      979.67     12.70 o 
  -2   9   6     1318.69     1473.66     17.89 o 
  -1   9   6     4066.06     3985.97     42.71 o 
   0   9   6      962.35     1049.29     15.70 o 
   1   9   6     1020.37     1031.15     18.24 o 
   2   9   6      325.76      352.80      7.83 o 
   3   9   6      722.66      767.77     13.98 o 
   4   9   6      115.28       86.14      5.96 o 
   5   9   6      769.73      774.22     19.19 o 
   6   9   6      184.54      185.11     12.15 o 
   7   9   6      253.56      260.94     12.17 o 
   8   9   6       38.56       38.70      7.14 o 
 -13  10   6        2.39       -2.49      6.20 o 
 -12  10   6      102.76      103.40      9.76 o 
 -11  10   6      127.54      146.59     15.90 o 
 -10  10   6       49.37       42.37      5.75 o 
  -9  10   6       13.63       17.25      3.99 o 
  -8  10   6       66.49       66.00      4.29 o 
  -7  10   6     1675.02     1722.06     32.84 o 
  -6  10   6      181.11      157.85      8.26 o 
  -5  10   6     1057.62     1096.11     12.83 o 
  -4  10   6     2255.51     2286.97     31.67 o 
  -3  10   6     1237.28     1278.59     36.62 o 
  -2  10   6      339.75      331.36      6.87 o 
  -1  10   6        0.09        2.48      1.71 o 
   0  10   6      555.83      569.99     10.96 o 
   1  10   6       11.70        5.08      2.22 o 
   2  10   6      166.64      195.36      6.47 o 
   3  10   6      306.47      288.11      7.66 o 
   4  10   6       79.08       70.30      5.30 o 
   5  10   6      154.65      152.44      7.45 o 
   6  10   6      124.27      157.60     19.34 o 
   7  10   6       52.28       49.43      6.87 o 
   8  10   6        0.67        6.47      7.00 o 
 -12  11   6      119.87      130.43     11.70 o 
 -11  11   6       16.40        9.56      5.89 o 
 -10  11   6       11.06       15.15      5.16 o 
  -9  11   6       83.64       60.15      5.41 o 
  -8  11   6        7.55        3.39      4.41 o 
  -7  11   6      532.46      564.85     15.96 o 
  -6  11   6      307.83      322.45      7.70 o 
  -5  11   6        0.75       -0.20      1.69 o 
  -4  11   6      661.86      737.55     12.54 o 
  -3  11   6      331.70      350.23      9.82 o 
  -2  11   6      306.78      353.57      7.34 o 
  -1  11   6        6.74        3.40      2.23 o 
   0  11   6      365.94      355.79     16.04 o 
   1  11   6       25.16       23.46      2.99 o 
   2  11   6      991.07      900.87     14.78 o 
   3  11   6       40.39       29.07      3.97 o 
   4  11   6       49.98       43.18      4.60 o 
   5  11   6      569.66      621.17     13.94 o 
   6  11   6        0.02        0.44      4.07 o 
   7  11   6      351.52      359.16     13.52 o 
   8  11   6       51.78       68.89     18.32 o 
 -12  12   6       17.05        7.13      6.44 o 
 -11  12   6        6.97       15.88      6.33 o 
 -10  12   6       84.62       98.74      7.95 o 
  -9  12   6      542.57      518.42     15.69 o 
  -8  12   6      188.11      175.24     11.76 o 
  -7  12   6       70.20       65.15      8.04 o 
  -6  12   6        5.92        9.73      2.38 o 
  -5  12   6        6.79        2.64      1.85 o 
  -4  12   6      502.19      509.05      8.59 o 
  -3  12   6      455.59      427.67     46.44 o 
  -2  12   6       11.36        6.77      2.79 o 
  -1  12   6      270.66      245.43      7.31 o 
   0  12   6       89.98       67.00      4.53 o 
   1  12   6     1928.83     1885.07     24.93 o 
   2  12   6       56.35       53.69      4.11 o 
   3  12   6      404.32      335.30      9.46 o 
   4  12   6       22.41       14.29      3.77 o 
   5  12   6       72.36       83.90      6.13 o 
   6  12   6        2.06        1.94      4.00 o 
   7  12   6        0.73        0.74      4.19 o 
 -12  13   6      101.24       97.27      9.79 o 
 -11  13   6       68.82       64.34      7.89 o 
 -10  13   6      112.03      117.11     11.45 o 
  -9  13   6      154.60      159.71     11.58 o 
  -8  13   6      223.44      226.50     19.99 o 
  -7  13   6      301.47      284.32     20.70 o 
  -6  13   6      792.49      799.39     14.00 o 
  -5  13   6      107.37      126.42      4.27 o 
  -4  13   6       93.74      132.23      6.44 o 
  -3  13   6        0.49       -0.94      2.48 o 
  -2  13   6      818.83      856.22     15.48 o 
  -1  13   6     7639.16     7526.69     94.94 o 
   0  13   6      469.46      480.78     10.93 o 
   1  13   6      329.39      304.87      8.64 o 
   2  13   6        0.13       -0.42      3.48 o 
   3  13   6       97.33       95.33      7.66 o 
   4  13   6      124.02      138.47      6.92 o 
   5  13   6       10.02        6.82      3.43 o 
   6  13   6       28.94       31.51      5.36 o 
   7  13   6      173.42      179.49      9.67 o 
 -12  14   6      444.54      444.72     17.43 o 
 -11  14   6       78.77       72.36     13.31 o 
 -10  14   6      106.34       95.61      7.30 o 
  -9  14   6        3.17       -0.40      5.88 o 
  -8  14   6       24.32       21.94      6.96 o 
  -7  14   6      396.37      397.37     15.48 o 
  -6  14   6      255.02      258.96      7.09 o 
  -5  14   6       55.82       38.18      4.13 o 
  -4  14   6        1.33        1.17      2.68 o 
  -3  14   6     1711.69     1661.70     32.80 o 
  -2  14   6        0.53        2.53      2.94 o 
  -1  14   6      416.59      446.19     10.58 o 
   0  14   6     4658.23     4654.47     61.62 o 
   1  14   6       86.92       98.64      5.75 o 
   2  14   6      673.54      684.73     17.53 o 
   3  14   6      119.35       98.19      9.20 o 
   4  14   6      493.03      526.56     12.77 o 
   5  14   6       83.41       94.73      9.33 o 
   6  14   6       92.88       88.85      6.65 o 
   7  14   6       18.33        8.59      7.59 o 
 -11  15   6      110.22      113.60      8.97 o 
 -10  15   6       87.94      101.52     18.81 o 
  -9  15   6       70.73       60.99      8.95 o 
  -8  15   6      231.75      245.78     21.05 o 
  -7  15   6       82.69       98.87     10.30 o 
  -6  15   6      931.73      886.40     15.26 o 
  -5  15   6     1028.50      929.73     15.79 o 
  -4  15   6        2.49        6.55      3.16 o 
  -3  15   6      670.97      650.40     15.04 o 
  -2  15   6      543.32      568.90     14.64 o 
  -1  15   6      744.52      737.69     17.31 o 
   0  15   6      290.44      271.93      8.46 o 
   1  15   6        1.86        3.15      2.77 o 
   2  15   6      364.54      340.81      9.59 o 
   3  15   6      201.02      191.18      8.25 o 
   4  15   6      413.96      392.20      9.66 o 
   5  15   6       25.68       23.91      3.94 o 
   6  15   6       49.63       57.05      9.37 o 
   7  15   6        0.11       -6.01      6.01 o 
 -11  16   6        0.12        2.24      4.82 o 
 -10  16   6        4.17        7.28     13.28 o 
  -9  16   6       33.75       33.74      8.38 o 
  -8  16   6       67.70       88.20      9.51 o 
  -7  16   6      392.68      403.64     15.00 o 
  -6  16   6       29.32       34.39      4.07 o 
  -5  16   6       38.55       36.11      4.33 o 
  -4  16   6      785.98      783.42     17.33 o 
  -3  16   6       99.33      100.69      6.52 o 
  -2  16   6      483.07      498.05     25.54 o 
  -1  16   6       25.40       33.39      4.77 o 
   0  16   6        2.68       -0.19      2.73 o 
   1  16   6      843.02      808.49     15.99 o 
   2  16   6       61.92       80.65      6.96 o 
   3  16   6       28.76       26.16      4.51 o 
   4  16   6      103.63      105.16      5.84 o 
   5  16   6       60.29       51.41      7.42 o 
   6  16   6       65.11       71.52      7.73 o 
 -11  17   6      192.22      191.66     22.81 o 
 -10  17   6        7.31        2.87      7.51 o 
  -9  17   6      475.10      478.63     18.93 o 
  -8  17   6      175.19      139.99     10.80 o 
  -7  17   6      973.73      933.50     21.66 o 
  -6  17   6      115.77      101.10      6.31 o 
  -5  17   6       11.23        1.27      3.16 o 
  -4  17   6      751.13      671.33     16.05 o 
  -3  17   6     1838.22     1821.14     32.46 o 
  -2  17   6       24.44       22.93      4.50 o 
  -1  17   6     2429.35     2405.39     41.60 o 
   0  17   6      264.55      254.38      8.67 o 
   1  17   6      601.77      620.94     13.87 o 
   2  17   6      522.62      552.82     12.96 o 
   3  17   6      375.28      387.99     11.62 o 
   4  17   6       28.99       29.93      4.47 o 
   5  17   6       89.09       91.17      9.28 o 
   6  17   6      105.15       95.03      9.72 o 
 -11  18   6      247.43      263.27     24.03 o 
 -10  18   6       30.73       32.25      8.53 o 
  -9  18   6      175.81      171.49     18.81 o 
  -8  18   6      212.85      217.42     20.21 o 
  -7  18   6      448.18      445.88     13.43 o 
  -6  18   6       18.50       15.14      3.80 o 
  -5  18   6       11.57       11.21      4.51 o 
  -4  18   6      301.26      299.41     10.52 o 
  -3  18   6      145.00      120.21      8.05 o 
  -2  18   6        9.81        8.03      3.82 o 
  -1  18   6       53.05       49.84      5.69 o 
   0  18   6      447.93      440.53     13.63 o 
   1  18   6       56.57       65.03      5.38 o 
   2  18   6      101.82      100.28      7.35 o 
   3  18   6        2.74        4.03      3.50 o 
   4  18   6      127.55      148.02     11.20 o 
   5  18   6      208.38      214.71     21.76 o 
   6  18   6        6.01        6.11      5.88 o 
 -10  19   6       22.50       16.37     10.71 o 
  -9  19   6      239.09      250.19     22.49 o 
  -8  19   6      195.96      159.76     17.99 o 
  -7  19   6      315.46      312.32     11.45 o 
  -6  19   6       26.72       23.69      4.56 o 
  -5  19   6      268.47      256.17     10.24 o 
  -4  19   6      579.63      566.29     15.32 o 
  -3  19   6        2.47        0.69      3.64 o 
  -2  19   6      324.00      332.14     17.26 o 
  -1  19   6       55.22       51.10      5.86 o 
   0  19   6        0.57       -1.09      3.47 o 
   1  19   6      187.70      195.39      8.20 o 
   2  19   6      154.94      162.69      7.80 o 
   3  19   6       69.15       64.49      5.57 o 
   4  19   6      105.06       90.66      9.47 o 
   5  19   6        1.10        6.33      5.69 o 
 -10  20   6        9.22        7.59     10.47 o 
  -9  20   6        0.95       -0.88     10.03 o 
  -8  20   6        7.72        1.59      6.51 o 
  -7  20   6      433.76      455.39     23.54 o 
  -6  20   6      156.02      162.47      9.43 o 
  -5  20   6       56.50       43.43      5.66 o 
  -4  20   6       20.78       34.02      7.63 o 
  -3  20   6       57.93       48.33      6.08 o 
  -2  20   6       77.39       74.28      7.13 o 
  -1  20   6        6.21       11.70      4.40 o 
   0  20   6      207.03      222.11     10.69 o 
   1  20   6       59.71       77.04      5.98 o 
   2  20   6      123.60      127.50      7.25 o 
   3  20   6       35.26       37.88      8.54 o 
   4  20   6       21.99       18.61      6.40 o 
   5  20   6       52.47       53.08      8.20 o 
  -9  21   6      307.32      315.79     24.14 o 
  -8  21   6       11.45       14.38      7.72 o 
  -7  21   6      260.17      269.46     16.62 o 
  -6  21   6      252.47      253.83     17.34 o 
  -5  21   6      506.75      519.89     16.31 o 
  -4  21   6        1.36        5.39      6.85 o 
  -3  21   6      362.18      348.97     13.29 o 
  -2  21   6      154.51      143.38      9.51 o 
  -1  21   6       42.30       48.81      7.06 o 
   0  21   6      415.35      411.87     13.94 o 
   1  21   6        3.51        7.72      3.64 o 
   2  21   6       71.53       74.22      5.93 o 
   3  21   6      198.23      243.93     13.98 o 
   4  21   6       51.17       58.35     12.79 o 
  -9  22   6       82.55       85.58     15.68 o 
  -8  22   6        0.24        1.33      4.13 o 
  -7  22   6      147.93      147.57     21.43 o 
  -6  22   6        0.89        0.49     10.85 o 
  -5  22   6      210.73      217.29     10.66 o 
  -4  22   6       39.44       31.52      6.60 o 
  -3  22   6        2.61        1.80      4.19 o 
  -2  22   6       43.76       52.26      6.76 o 
  -1  22   6       12.89       13.83      4.75 o 
   0  22   6        6.51        3.11      4.08 o 
   1  22   6       23.16       14.53      4.31 o 
   2  22   6       83.51       90.52      6.41 o 
   3  22   6        0.27        2.67      5.42 o 
   4  22   6       32.77       23.15      7.01 o 
  -8  23   6       15.93       11.70      4.92 o 
  -7  23   6        0.01        2.39     10.48 o 
  -6  23   6      255.58      264.27     13.34 o 
  -5  23   6      222.30      246.36     11.81 o 
  -4  23   6        1.55        1.71      4.92 o 
  -3  23   6      128.81      131.04      9.87 o 
  -2  23   6       40.79       45.85      6.65 o 
  -1  23   6      245.47      242.85     19.38 o 
   0  23   6       18.77       20.55      5.21 o 
   1  23   6       50.19       41.98      5.33 o 
   2  23   6       30.08       32.48      5.01 o 
   3  23   6      182.31      169.90     12.95 o 
  -7  24   6       98.50       90.95      9.02 o 
  -6  24   6      122.04      117.82     15.96 o 
  -5  24   6      151.81      174.36     10.82 o 
  -4  24   6       53.55       49.19      6.91 o 
  -3  24   6       52.42       46.57      7.03 o 
  -2  24   6       50.58       52.06      7.10 o 
  -1  24   6        0.87        1.64      4.39 o 
   0  24   6       87.00       82.99      8.15 o 
   1  24   6       40.72       62.89      9.20 o 
   2  24   6       21.43       31.43      4.83 o 
  -6  25   6        4.02        7.81     15.23 o 
  -5  25   6       39.89       30.80      6.32 o 
  -4  25   6      365.34      379.30     15.25 o 
  -3  25   6        0.63        3.12      7.51 o 
  -2  25   6        7.23        5.01      4.91 o 
  -1  25   6      137.16      117.66      9.68 o 
   0  25   6      220.64      237.31     12.26 o 
   1  25   6        3.06        2.54      5.87 o 
  -5  26   6        9.19       10.60      5.43 o 
  -4  26   6      230.41      253.13     15.42 o 
  -3  26   6       66.56       70.77      9.81 o 
  -2  26   6      296.00      273.25     46.80 o 
  -1  26   6        8.99        3.67      6.12 o 
   0  26   6        0.05       -5.55      5.55 o 
 -14   1   7        3.13        5.41      7.09 o 
 -13   1   7       19.43       17.70      5.91 o 
 -12   1   7       77.37       74.14      6.77 o 
 -11   1   7        1.29       -0.19      3.28 o 
 -10   1   7       43.80       32.26      4.51 o 
  -9   1   7      146.51      123.25      6.74 o 
  -8   1   7       76.54       68.15      6.13 o 
  -7   1   7       18.00        4.58      3.28 o 
  -6   1   7        0.03        2.37      2.32 o 
  -5   1   7     1420.33     1511.08     17.62 o 
  -4   1   7     4048.30     4355.26     42.27 o 
  -3   1   7       35.11       37.75      2.13 o 
  -2   1   7      524.63      455.54      9.85 o 
  -1   1   7      480.35      450.30      6.94 o 
   0   1   7      303.78      284.58      4.98 o 
   1   1   7        5.55        6.55      1.82 o 
   2   1   7      252.08      231.68      8.24 o 
   3   1   7      149.93      159.98      9.40 o 
   4   1   7      272.40      253.91      7.73 o 
   5   1   7       12.13       12.00      3.73 o 
   6   1   7       44.91       58.37      5.91 o 
   7   1   7        1.08       -3.66      4.06 o 
   8   1   7        0.89       -4.21      4.21 o 
 -14   2   7        0.84       -0.51      6.80 o 
 -13   2   7        1.14        8.10      5.51 o 
 -12   2   7        5.26        9.32      4.88 o 
 -11   2   7        3.59        3.90      4.24 o 
 -10   2   7     1357.92     1409.36     28.44 o 
  -9   2   7      262.77      308.16      9.65 o 
  -8   2   7       29.60       22.43      4.51 o 
  -7   2   7       12.95       28.23      4.42 o 
  -6   2   7     3589.04     3621.80     47.67 o 
  -5   2   7      208.29      209.61      4.80 o 
  -4   2   7      711.08      697.98      9.72 o 
  -3   2   7      244.72      249.35      4.73 o 
  -2   2   7     2209.93     2346.70     22.60 o 
  -1   2   7     5459.67     5697.51     48.06 o 
   0   2   7     1151.61     1115.14     14.51 o 
   1   2   7     1729.35     1823.26     23.53 o 
   2   2   7      877.90      911.42     12.35 o 
   3   2   7        0.11        0.46      2.68 o 
   4   2   7        0.56        2.76      2.88 o 
   5   2   7      652.07      620.51     16.67 o 
   6   2   7       78.01       73.29      6.34 o 
   7   2   7        0.97        7.04      4.26 o 
   8   2   7      130.00      138.24      9.24 o 
 -14   3   7       26.32       27.14     14.56 o 
 -13   3   7      106.31      109.15      9.72 o 
 -12   3   7      968.24      919.54     23.64 o 
 -11   3   7      607.39      557.40     16.71 o 
 -10   3   7      381.73      344.18     16.04 o 
  -9   3   7       18.82       28.57      4.47 o 
  -8   3   7      339.89      355.33     12.04 o 
  -7   3   7     2428.29     2357.90     39.91 o 
  -6   3   7     1202.24     1168.09     17.69 o 
  -5   3   7    20822.86    21674.41    264.92 o 
  -4   3   7      245.89      317.67      5.86 o 
  -3   3   7      573.08      549.54      6.90 o 
  -2   3   7      226.49      236.91      4.11 o 
  -1   3   7     2822.84     2840.78     27.00 o 
   0   3   7      705.74      717.02     12.91 o 
   1   3   7      206.11      216.97      5.52 o 
   2   3   7      204.01      203.46      5.37 o 
   3   3   7       15.63       12.33      3.14 o 
   4   3   7       57.61       62.90      6.05 o 
   5   3   7       26.23       29.27      4.50 o 
   6   3   7        1.41        3.17      3.72 o 
   7   3   7      418.12      402.06     14.63 o 
   8   3   7        3.27        5.41      5.43 o 
 -14   4   7       16.94       20.55      8.23 o 
 -13   4   7       21.71       15.61      5.86 o 
 -12   4   7      368.58      349.78     14.06 o 
 -11   4   7      227.71      208.52     14.33 o 
 -10   4   7      586.40      575.22     14.32 o 
  -9   4   7      227.96      225.09      8.85 o 
  -8   4   7     1760.72     1767.89     27.58 o 
  -7   4   7      394.20      396.99      7.75 o 
  -6   4   7     3762.19     3822.82     44.99 o 
  -5   4   7        0.08        6.75      1.77 o 
  -4   4   7     4230.29     4637.55     53.14 o 
  -3   4   7      363.83      446.11      7.18 o 
  -2   4   7      100.17       94.78      2.98 o 
  -1   4   7     2155.34     2000.70     19.95 o 
   0   4   7      448.22      491.60      8.40 o 
   1   4   7     2793.61     2704.68     26.72 o 
   2   4   7      225.20      207.90      5.47 o 
   3   4   7     1021.35     1044.82     15.42 o 
   4   4   7      207.76      203.91      8.07 o 
   5   4   7     1593.16     1558.74     25.25 o 
   6   4   7      416.37      427.53     18.97 o 
   7   4   7       12.79        9.09      4.51 o 
   8   4   7      448.91      450.55     16.20 o 
 -13   5   7       12.49       20.58      8.12 o 
 -12   5   7       26.32       21.17      5.53 o 
 -11   5   7       70.93       85.70      7.07 o 
 -10   5   7      250.00      234.11      9.70 o 
  -9   5   7     2854.06     2662.30     39.35 o 
  -8   5   7      619.64      566.38     15.54 o 
  -7   5   7     1346.05     1297.19     18.36 o 
  -6   5   7      607.77      612.18     10.53 o 
  -5   5   7      123.66       92.02      5.65 o 
  -4   5   7     2292.55     2509.23     42.24 o 
  -3   5   7       93.28       94.71      3.46 o 
  -2   5   7      448.32      461.57      7.68 o 
  -1   5   7     1339.06     1225.73     14.42 o 
   0   5   7      996.90      917.72     10.39 o 
   1   5   7      882.01      859.88     12.57 o 
   2   5   7      297.83      246.91      6.63 o 
   3   5   7        1.79        1.73      2.32 o 
   4   5   7       63.66       62.80      5.20 o 
   5   5   7       54.88       38.62      4.89 o 
   6   5   7     1393.28     1442.50     24.96 o 
   7   5   7      101.41      101.80      7.66 o 
   8   5   7        5.06        2.61      6.38 o 
 -13   6   7      116.26       95.47      8.76 o 
 -12   6   7      339.85      361.67     23.29 o 
 -11   6   7        0.41        0.12      3.91 o 
 -10   6   7      886.85      867.19     18.32 o 
  -9   6   7      516.30      533.00     13.00 o 
  -8   6   7     3616.42     3559.73     49.22 o 
  -7   6   7      454.69      453.84      9.18 o 
  -6   6   7     1910.55     1855.37     24.26 o 
  -5   6   7      277.64      286.57      6.41 o 
  -4   6   7     1181.09     1502.26     20.35 o 
  -3   6   7     1051.86     1120.33     16.08 o 
  -2   6   7      456.50      485.76      7.00 o 
  -1   6   7      172.60      168.43      4.36 o 
   0   6   7     2917.70     2932.14     28.31 o 
   1   6   7        3.25       12.56      2.20 o 
   2   6   7     1386.25     1286.74     17.86 o 
   3   6   7      757.47      786.83     13.08 o 
   4   6   7      595.42      607.43     13.41 o 
   5   6   7      677.81      685.35     17.24 o 
   6   6   7       84.69       68.65      7.34 o 
   7   6   7       12.78       13.20      5.50 o 
   8   6   7        0.52       -0.72      5.91 o 
 -13   7   7        0.61       -4.91      4.91 o 
 -12   7   7      712.13      696.53     18.09 o 
 -11   7   7       18.07        9.17      6.17 o 
 -10   7   7      102.14       84.59      6.61 o 
  -9   7   7       97.11       88.33      6.17 o 
  -8   7   7       20.92       20.24      3.21 o 
  -7   7   7     1424.81     1414.84     20.02 o 
  -6   7   7      183.47      180.08      5.18 o 
  -5   7   7      326.05      370.04      9.56 o 
  -4   7   7       94.82       90.39      3.72 o 
  -3   7   7      267.18      224.57      6.27 o 
  -2   7   7      293.09      309.24      6.12 o 
  -1   7   7       22.51       27.17      2.21 o 
   0   7   7        0.11        1.37      1.60 o 
   1   7   7       32.61       15.72      2.02 o 
   2   7   7       13.62       16.57      2.79 o 
   3   7   7       21.93       24.91      3.24 o 
   4   7   7      338.57      362.01      9.38 o 
   5   7   7       89.21       98.40      7.40 o 
   6   7   7        0.22        2.37      4.78 o 
   7   7   7        2.57       10.50      4.93 o 
   8   7   7       34.66       56.28     13.29 o 
 -13   8   7        7.64       10.75      7.97 o 
 -12   8   7       79.59       87.76     11.44 o 
 -11   8   7      197.30      204.77      9.77 o 
 -10   8   7       26.95       26.15      4.78 o 
  -9   8   7        9.62       14.52      4.70 o 
  -8   8   7     1671.91     1705.73     23.79 o 
  -7   8   7       17.74       17.40      2.97 o 
  -6   8   7      253.58      250.24      7.19 o 
  -5   8   7      142.61      161.66      5.32 o 
  -4   8   7     1777.40     2054.29     23.86 o 
  -3   8   7       27.46       24.96      2.01 o 
  -2   8   7     1002.01      972.29     14.27 o 
  -1   8   7      228.86      230.38      7.92 o 
   0   8   7       99.87      116.61      4.16 o 
   1   8   7      188.76      174.76      4.82 o 
   2   8   7      293.25      256.46      7.32 o 
   3   8   7        1.00        5.98      2.85 o 
   4   8   7       49.39       42.18      4.14 o 
   5   8   7        0.46        0.98      4.58 o 
   6   8   7      344.64      337.95     12.61 o 
   7   8   7       65.85       62.66      7.34 o 
   8   8   7      154.30      139.61     14.95 o 
 -13   9   7        0.42        1.80      6.07 o 
 -12   9   7      394.29      414.52     15.72 o 
 -11   9   7       57.33       58.80      7.75 o 
 -10   9   7       84.32       82.79      6.47 o 
  -9   9   7      257.36      261.31      9.28 o 
  -8   9   7      546.55      530.95     10.66 o 
  -7   9   7       48.46       50.70      4.23 o 
  -6   9   7      326.74      311.80      8.15 o 
  -5   9   7      887.49      942.91     13.20 o 
  -4   9   7     1448.91     1439.92     17.85 o 
  -3   9   7       11.60       15.34      2.23 o 
  -2   9   7       83.13       68.80      3.61 o 
  -1   9   7      768.88      791.89     12.55 o 
   0   9   7      730.66      701.76     14.82 o 
   1   9   7        1.25        4.26      2.44 o 
   2   9   7      275.93      286.16      7.94 o 
   3   9   7      453.19      397.34     11.14 o 
   4   9   7      897.74      897.27     16.18 o 
   5   9   7      331.05      316.14     12.54 o 
   6   9   7       51.40       47.61      6.82 o 
   7   9   7       86.86       87.60      8.82 o 
 -13  10   7       12.00       10.71      6.33 o 
 -12  10   7        0.68       -1.84      7.01 o 
 -11  10   7      525.45      529.30     16.46 o 
 -10  10   7      274.08      256.39     14.49 o 
  -9  10   7      156.73      152.07      6.57 o 
  -8  10   7      443.60      431.41     10.45 o 
  -7  10   7      754.59      776.50     14.60 o 
  -6  10   7     1393.52     1341.72     19.26 o 
  -5  10   7      285.45      308.02      6.44 o 
  -4  10   7     1220.01     1282.03     16.36 o 
  -3  10   7       74.66       52.08      4.62 o 
  -2  10   7       99.58       79.94      4.00 o 
  -1  10   7     3903.67     3833.29     45.53 o 
   0  10   7        4.29        4.38      2.35 o 
   1  10   7     1507.14     1468.00     20.98 o 
   2  10   7      473.68      463.45      9.90 o 
   3  10   7        3.21        3.19      3.07 o 
   4  10   7       39.97       31.73      4.34 o 
   5  10   7     1009.77      991.21     23.27 o 
   6  10   7       53.37       52.26      6.95 o 
   7  10   7       63.20       55.46      8.34 o 
 -13  11   7       12.79       18.41      8.05 o 
 -12  11   7       78.20       77.88      9.68 o 
 -11  11   7      505.46      537.61     21.09 o 
 -10  11   7       36.58       49.13      6.43 o 
  -9  11   7      307.15      331.48     13.09 o 
  -8  11   7        0.34        1.92      4.48 o 
  -7  11   7        2.76        3.50      3.35 o 
  -6  11   7      755.61      774.02     24.95 o 
  -5  11   7     2074.68     2033.74     25.85 o 
  -4  11   7        0.12        3.00      2.19 o 
  -3  11   7        1.87        2.01      1.52 o 
  -2  11   7      192.49      200.16      5.78 o 
  -1  11   7      907.02      875.51     15.77 o 
   0  11   7       85.16       88.21      5.25 o 
   1  11   7        0.15        0.87      2.38 o 
   2  11   7      475.75      423.05     10.74 o 
   3  11   7       62.87       73.78      8.21 o 
   4  11   7      843.82      845.87     17.12 o 
   5  11   7       54.79       54.24     10.99 o 
   6  11   7       37.71       46.14      7.47 o 
   7  11   7        4.54        7.03      5.29 o 
 -12  12   7       87.50       83.69      9.73 o 
 -11  12   7      334.13      339.40     14.66 o 
 -10  12   7      350.94      368.29     13.55 o 
  -9  12   7      299.94      294.80     11.69 o 
  -8  12   7       14.26        6.15      6.37 o 
  -7  12   7      291.96      281.72     10.16 o 
  -6  12   7      672.78      602.31     11.96 o 
  -5  12   7      161.99      210.06      5.85 o 
  -4  12   7      623.44      652.35     14.52 o 
  -3  12   7      442.70      475.72     10.69 o 
  -2  12   7      480.84      475.79      9.37 o 
  -1  12   7        6.62        0.34      2.62 o 
   0  12   7        3.13        2.18      2.55 o 
   1  12   7     1601.12     1514.87     21.48 o 
   2  12   7        4.34       16.09      3.49 o 
   3  12   7     1107.48     1036.21     19.15 o 
   4  12   7       76.09       91.18      6.30 o 
   5  12   7      786.33      809.33     17.72 o 
   6  12   7      308.00      314.26     12.64 o 
   7  12   7        0.64       -2.25      4.57 o 
 -12  13   7        7.43        0.64      5.83 o 
 -11  13   7      113.08      124.35     14.84 o 
 -10  13   7        0.06       -0.41      4.30 o 
  -9  13   7        5.71        4.13      3.71 o 
  -8  13   7        0.39       -1.63      2.82 o 
  -7  13   7      509.92      497.39     14.31 o 
  -6  13   7      127.32      129.74      5.68 o 
  -5  13   7      409.97      354.20      8.27 o 
  -4  13   7      102.44      113.43      6.48 o 
  -3  13   7        4.24        2.85      2.60 o 
  -2  13   7     4379.77     4393.92     58.38 o 
  -1  13   7     1369.25     1462.30     23.52 o 
   0  13   7      274.32      256.29      8.11 o 
   1  13   7      110.55      101.82     10.15 o 
   2  13   7        5.51        8.16      3.23 o 
   3  13   7        7.72        6.91      2.98 o 
   4  13   7      629.65      654.16     14.71 o 
   5  13   7       34.34       39.76      6.72 o 
   6  13   7      157.56      175.29      9.89 o 
   7  13   7       25.61       35.97      9.20 o 
 -12  14   7        8.47       -5.60     11.24 o 
 -11  14   7      305.21      318.65     13.62 o 
 -10  14   7       12.31        9.34      4.61 o 
  -9  14   7     1037.26     1046.31     20.48 o 
  -8  14   7      135.51      123.34      6.07 o 
  -7  14   7      899.94      942.64     18.36 o 
  -6  14   7      805.24      851.76     15.13 o 
  -5  14   7     1371.95     1259.03     26.13 o 
  -4  14   7      291.42      272.41      9.15 o 
  -3  14   7       62.73       54.44      4.61 o 
  -2  14   7        1.03        3.00      3.17 o 
  -1  14   7     2721.42     2612.64     37.68 o 
   0  14   7      146.91      148.05      7.04 o 
   1  14   7        5.82        4.54      3.47 o 
   2  14   7      294.56      271.69      9.88 o 
   3  14   7       44.46       49.54      4.27 o 
   4  14   7        0.72        3.76      3.32 o 
   5  14   7      403.67      404.39     11.45 o 
   6  14   7      159.46      161.09      9.28 o 
 -12  15   7      155.94      162.57     26.21 o 
 -11  15   7       70.70       74.12      7.55 o 
 -10  15   7      427.69      426.74     12.18 o 
  -9  15   7       25.82       34.09      7.85 o 
  -8  15   7      295.29      319.77      9.33 o 
  -7  15   7        6.62        3.98      3.15 o 
  -6  15   7      132.33      110.06      8.68 o 
  -5  15   7      161.86      131.63      7.25 o 
  -4  15   7      368.35      322.76     12.13 o 
  -3  15   7       27.24       26.89      3.82 o 
  -2  15   7      153.44      127.10      7.85 o 
  -1  15   7       20.27       32.82      4.03 o 
   0  15   7      584.09      561.12     12.83 o 
   1  15   7        0.80        6.31      3.17 o 
   2  15   7      103.27      119.25      7.50 o 
   3  15   7       61.37       68.67      6.08 o 
   4  15   7       62.15       60.71      5.50 o 
   5  15   7      392.30      381.82     13.36 o 
   6  15   7      496.24      561.82     21.85 o 
 -11  16   7      234.14      225.47     10.91 o 
 -10  16   7       28.28       26.06      4.47 o 
  -9  16   7       37.30       40.70     16.17 o 
  -8  16   7        6.21        6.46      3.35 o 
  -7  16   7       15.24       11.77      4.79 o 
  -6  16   7      138.22      167.93     11.04 o 
  -5  16   7      117.07       97.36      8.63 o 
  -4  16   7        0.33        3.27      3.30 o 
  -3  16   7       19.12       23.75      3.86 o 
  -2  16   7      150.05      140.05      8.47 o 
  -1  16   7      223.15      202.26      9.43 o 
   0  16   7      186.86      187.39     15.38 o 
   1  16   7        0.44        0.07      2.86 o 
   2  16   7      154.28      179.41      8.51 o 
   3  16   7       39.73       27.12      4.68 o 
   4  16   7      100.77      102.86      7.07 o 
   5  16   7      313.57      323.82     15.59 o 
   6  16   7      243.10      280.80     20.15 o 
 -11  17   7        4.42        1.34      9.33 o 
 -10  17   7       86.45       81.49     10.04 o 
  -9  17   7       20.29       34.73      4.25 o 
  -8  17   7        1.40        3.01      6.32 o 
  -7  17   7       96.24       94.54      6.86 o 
  -6  17   7       62.48       59.94      5.53 o 
  -5  17   7      898.62      927.65     20.14 o 
  -4  17   7       17.94        8.50      3.72 o 
  -3  17   7       11.37        9.97      4.60 o 
  -2  17   7      588.33      571.76     19.08 o 
  -1  17   7     1727.35     1646.41     31.41 o 
   0  17   7      684.80      678.65     23.37 o 
   1  17   7       31.77       35.63      4.53 o 
   2  17   7      160.41      166.31     16.33 o 
   3  17   7       12.72        6.16      3.67 o 
   4  17   7      285.54      311.70      9.31 o 
   5  17   7       36.77       37.04      7.32 o 
 -11  18   7        0.35        0.25     11.85 o 
 -10  18   7      102.47       79.70     13.92 o 
  -9  18   7      100.44       96.77      6.56 o 
  -8  18   7       74.25       78.32      7.57 o 
  -7  18   7      137.00      120.90      7.80 o 
  -6  18   7      325.33      326.15     10.95 o 
  -5  18   7      181.69      178.67      8.73 o 
  -4  18   7        1.06       -2.71      3.02 o 
  -3  18   7      617.32      569.45     16.06 o 
  -2  18   7        5.44       -0.35      3.56 o 
  -1  18   7      589.33      555.69     15.63 o 
   0  18   7       64.47       75.81      5.84 o 
   1  18   7      267.68      254.26      9.27 o 
   2  18   7       65.44       57.51      6.04 o 
   3  18   7       32.40       27.55      4.65 o 
   4  18   7       61.78       64.43      4.91 o 
   5  18   7      130.99      121.96     10.87 o 
 -10  19   7        7.32        9.49     10.19 o 
  -9  19   7      221.86      233.46     19.49 o 
  -8  19   7       27.71       26.96      5.03 o 
  -7  19   7       34.75       32.49      6.44 o 
  -6  19   7       54.38       61.58      6.03 o 
  -5  19   7      416.08      402.36     12.80 o 
  -4  19   7      250.27      256.53      9.71 o 
  -3  19   7      119.06      120.75      8.62 o 
  -2  19   7        2.14       -0.83      3.54 o 
  -1  19   7     1184.95     1126.68     24.87 o 
   0  19   7      302.04      321.87     10.29 o 
   1  19   7       27.89       39.68      4.78 o 
   2  19   7        0.89        7.01      6.49 o 
   3  19   7       81.83      101.42      8.73 o 
   4  19   7      137.73      131.27      8.99 o 
   5  19   7       18.42       25.24      7.09 o 
 -10  20   7        8.12        0.35      9.86 o 
  -9  20   7       26.42       24.39      7.59 o 
  -8  20   7      164.01      167.44     10.32 o 
  -7  20   7       26.32       37.74      5.92 o 
  -6  20   7      227.40      231.55     10.37 o 
  -5  20   7        0.22        2.89      3.77 o 
  -4  20   7       35.88       41.16      5.10 o 
  -3  20   7       62.74       49.84      6.44 o 
  -2  20   7      442.11      439.80     14.58 o 
  -1  20   7      124.27      113.92      8.59 o 
   0  20   7       97.79       88.23      7.91 o 
   1  20   7       63.70       62.61      8.40 o 
   2  20   7      264.44      258.34     12.82 o 
   3  20   7      116.12      126.67      8.54 o 
   4  20   7       56.00       70.46      7.26 o 
  -9  21   7       83.95       72.72      6.76 o 
  -8  21   7       16.98       17.90      5.45 o 
  -7  21   7       39.63       33.63      6.08 o 
  -6  21   7       23.81       26.33      5.10 o 
  -5  21   7       34.39       29.65      5.39 o 
  -4  21   7        1.53        4.11      4.18 o 
  -3  21   7      118.11      113.76     10.17 o 
  -2  21   7        3.39        3.00      4.06 o 
  -1  21   7       94.45       87.97      7.94 o 
   0  21   7      372.48      321.48     12.43 o 
   1  21   7       34.17       35.90      5.50 o 
   2  21   7       40.37       42.52      5.73 o 
   3  21   7        1.32       10.38     12.77 o 
   4  21   7        0.05        9.20      5.72 o 
  -9  22   7      135.09      179.61     12.21 o 
  -8  22   7      347.80      335.53     14.57 o 
  -7  22   7      197.71      181.67     10.75 o 
  -6  22   7       27.78       28.56      6.40 o 
  -5  22   7       15.16        9.26      4.84 o 
  -4  22   7        0.95       -2.18      4.23 o 
  -3  22   7        0.43       -0.63      4.19 o 
  -2  22   7       51.14       44.06      6.54 o 
  -1  22   7        3.33       -2.12      4.05 o 
   0  22   7      274.46      279.70     12.18 o 
   1  22   7      132.38      156.20     10.49 o 
   2  22   7       18.79       17.56      5.16 o 
   3  22   7        9.59       11.38      6.66 o 
  -8  23   7       19.16       22.12      6.49 o 
  -7  23   7        6.49        6.19      6.11 o 
  -6  23   7      302.68      304.21     14.28 o 
  -5  23   7      140.84      152.38     12.66 o 
  -4  23   7      119.19      113.17      9.44 o 
  -3  23   7       24.40       31.41      8.62 o 
  -2  23   7      116.50      105.86      9.22 o 
  -1  23   7      285.02      291.50     13.09 o 
   0  23   7       45.54       45.40      6.46 o 
   1  23   7       20.79       15.98      5.42 o 
   2  23   7        4.08       -3.61      3.61 o 
  -7  24   7       50.18       52.41      8.19 o 
  -6  24   7        3.29        9.91      5.80 o 
  -5  24   7       46.47       42.69      6.14 o 
  -4  24   7       97.05      108.48     20.51 o 
  -3  24   7      177.23      181.49     11.73 o 
  -2  24   7       97.24       96.67      9.03 o 
  -1  24   7       42.42       40.09      6.73 o 
   0  24   7        9.23       10.83      5.05 o 
   1  24   7        0.11        8.58      4.23 o 
   2  24   7      556.56      606.16     22.60 o 
  -6  25   7        0.73       -2.32      5.39 o 
  -5  25   7        0.62       -1.65      4.36 o 
  -4  25   7        0.32       -4.56      4.56 o 
  -3  25   7       23.82       22.53      6.14 o 
  -2  25   7       48.13       42.51      7.24 o 
  -1  25   7      695.08      647.73     19.67 o 
   0  25   7      253.16      209.08     15.68 o 
   1  25   7       81.83       70.90      9.99 o 
  -5  26   7      353.67      406.97     16.06 o 
  -4  26   7       14.22       22.88      7.70 o 
  -3  26   7       47.79       58.73      9.75 o 
  -2  26   7       28.48       17.55      7.42 o 
  -1  26   7        1.56        4.31      6.53 o 
 -14   0   8       21.86       15.66     11.30 o 
 -13   0   8       98.18       98.53     16.33 o 
 -12   0   8       44.21       43.77     11.28 o 
 -11   0   8      292.80      275.65     19.73 o 
 -10   0   8     2306.47     2373.18     70.11 o 
  -9   0   8     1671.85     1586.24     49.78 o 
  -8   0   8      110.40      117.21      8.71 o 
  -7   0   8     1770.06     1621.91     34.16 o 
  -6   0   8       29.83       38.16      5.04 o 
  -5   0   8     2613.87     2687.89     42.48 o 
  -4   0   8     1447.73     1492.49     21.88 o 
  -3   0   8     2395.97     2427.38     33.35 o 
  -2   0   8     5692.75     6188.45     69.73 o 
  -1   0   8     4557.55     4410.24     57.75 o 
   0   0   8     4101.68     4170.23     55.27 o 
   1   0   8     1193.87     1200.96     20.09 o 
   2   0   8     4641.25     4371.49     69.09 o 
   3   0   8      732.30      648.34     17.45 o 
   4   0   8      302.52      321.76     16.67 o 
   5   0   8       23.27       12.97      5.52 o 
   6   0   8     1233.31     1305.21     37.60 o 
   7   0   8       31.62       43.71      9.15 o 
 -14   1   8      314.81      332.69     20.02 o 
 -13   1   8      258.16      298.14     18.01 o 
 -12   1   8        0.08       -1.41      4.23 o 
 -11   1   8      396.81      399.57     13.72 o 
 -10   1   8       27.82       35.45      5.75 o 
  -9   1   8       88.88       91.58      8.06 o 
  -8   1   8     1116.05     1082.89     21.36 o 
  -7   1   8     1233.92     1207.65     19.25 o 
  -6   1   8     1510.47     1330.92     18.41 o 
  -5   1   8     3098.20     3272.62     35.31 o 
  -4   1   8     1964.49     2063.51     20.35 o 
  -3   1   8     1139.69     1274.02     16.33 o 
  -2   1   8      275.29      304.31      5.58 o 
  -1   1   8       21.24       14.14      1.63 o 
   0   1   8     1182.33     1145.79     13.12 o 
   1   1   8        8.12        7.62      1.98 o 
   2   1   8      583.49      591.44     11.24 o 
   3   1   8      177.29      158.57      6.71 o 
   4   1   8      252.49      243.61      8.16 o 
   5   1   8      662.82      638.70     15.74 o 
   6   1   8      225.17      269.06     11.41 o 
   7   1   8      379.70      374.03     13.17 o 
 -14   2   8        4.12        3.68      6.95 o 
 -13   2   8        9.64        9.88      6.45 o 
 -12   2   8       36.82       27.94      5.96 o 
 -11   2   8      175.42      144.84      9.53 o 
 -10   2   8      101.99       92.03      7.38 o 
  -9   2   8     1224.05     1226.44     37.17 o 
  -8   2   8      169.29      167.62      7.93 o 
  -7   2   8      806.30      798.70     21.20 o 
  -6   2   8      306.45      261.13      5.59 o 
  -5   2   8     5593.00     5656.38     58.66 o 
  -4   2   8       90.21       77.96      4.67 o 
  -3   2   8     4369.56     4395.00     37.80 o 
  -2   2   8      416.67      441.82      6.53 o 
  -1   2   8      268.97      243.93      4.79 o 
   0   2   8     1208.53     1231.20     13.76 o 
   1   2   8      405.72      404.63      9.01 o 
   2   2   8     3525.76     3387.15     35.72 o 
   3   2   8       48.71       59.14      5.26 o 
   4   2   8      471.98      466.10     11.91 o 
   5   2   8      628.46      666.53     15.24 o 
   6   2   8      159.17      177.37     11.33 o 
   7   2   8       72.43       72.24      7.70 o 
 -14   3   8      361.98      400.32     26.45 o 
 -13   3   8       58.73       57.93      8.48 o 
 -12   3   8        9.80        3.29      4.62 o 
 -11   3   8      185.18      188.93     10.79 o 
 -10   3   8        0.59        4.78      3.70 o 
  -9   3   8      638.14      608.50     15.62 o 
  -8   3   8      520.61      501.76     11.85 o 
  -7   3   8      944.23      908.28     23.47 o 
  -6   3   8      537.26      508.98      9.32 o 
  -5   3   8        2.73        2.85      1.87 o 
  -4   3   8     3018.35     3222.89     38.21 o 
  -3   3   8      245.40      358.55      7.09 o 
  -2   3   8     2936.31     3118.62     29.64 o 
  -1   3   8      197.80      166.21      3.99 o 
   0   3   8      415.89      463.28      8.30 o 
   1   3   8       45.23       42.08      3.11 o 
   2   3   8     2266.09     2186.11     24.90 o 
   3   3   8       46.79       40.23      4.43 o 
   4   3   8        1.68        3.29      3.87 o 
   5   3   8      113.85      121.42      7.75 o 
   6   3   8       37.84       43.28      5.84 o 
   7   3   8      273.06      311.55     12.60 o 
 -14   4   8       35.97       22.13      8.32 o 
 -13   4   8       11.67        8.83      5.57 o 
 -12   4   8       33.88       35.01      6.28 o 
 -11   4   8      235.42      224.35     10.07 o 
 -10   4   8      708.77      676.80     15.65 o 
  -9   4   8      196.91      163.09      7.71 o 
  -8   4   8      878.39      844.56     20.87 o 
  -7   4   8        0.08       -1.86      1.86 o 
  -6   4   8      514.46      484.24     10.63 o 
  -5   4   8     1559.41     1760.84     21.08 o 
  -4   4   8       71.82       84.93      3.26 o 
  -3   4   8     1169.83     1224.33     14.33 o 
  -2   4   8      706.61      724.69      8.51 o 
  -1   4   8      112.56      134.36      3.92 o 
   0   4   8      504.83      562.11      9.59 o 
   1   4   8      151.94      139.02      5.12 o 
   2   4   8      590.43      638.64     12.06 o 
   3   4   8      235.87      232.27      8.44 o 
   4   4   8        1.50       -2.49      3.03 o 
   5   4   8       42.24       35.80      5.04 o 
   6   4   8       91.90       89.11      7.30 o 
   7   4   8       40.76       39.10      7.29 o 
 -14   5   8       79.47       92.07     11.38 o 
 -13   5   8       21.07       21.17      6.11 o 
 -12   5   8       84.90       74.26      9.15 o 
 -11   5   8      836.91      806.25     18.32 o 
 -10   5   8       32.66       27.81      5.83 o 
  -9   5   8     1775.41     1684.27     33.27 o 
  -8   5   8      344.23      357.15     18.78 o 
  -7   5   8      112.37      121.25      5.20 o 
  -6   5   8     1421.53     1467.79     23.17 o 
  -5   5   8      340.31      421.45      7.83 o 
  -4   5   8     1569.40     1571.51     17.41 o 
  -3   5   8     1261.74     1388.28     15.89 o 
  -2   5   8      207.25      184.32      3.99 o 
  -1   5   8        8.11        8.07      1.78 o 
   0   5   8        0.24       -0.72      1.04 o 
   1   5   8      792.90      843.01     12.07 o 
   2   5   8      406.90      421.68     10.47 o 
   3   5   8      160.56      139.21      7.67 o 
   4   5   8       13.23       10.29      3.73 o 
   5   5   8       43.70       45.90      5.39 o 
   6   5   8       43.12       45.06      8.40 o 
   7   5   8       52.62       64.61      7.94 o 
 -14   6   8      368.43      369.99     17.32 o 
 -13   6   8      375.92      409.03     14.66 o 
 -12   6   8      203.95      206.40     10.92 o 
 -11   6   8        1.43        0.44      5.63 o 
 -10   6   8     1002.16      980.07     19.72 o 
  -9   6   8       45.41       46.39      5.04 o 
  -8   6   8       94.23       91.42      4.84 o 
  -7   6   8     1311.37     1274.22     18.64 o 
  -6   6   8      711.04      716.23     17.11 o 
  -5   6   8      106.23       70.22      5.18 o 
  -4   6   8        6.47        7.87      1.82 o 
  -3   6   8      597.95      660.55      9.71 o 
  -2   6   8     1944.79     2039.63     20.28 o 
  -1   6   8      176.12      177.74      4.42 o 
   0   6   8       32.85       25.25      2.39 o 
   1   6   8     1633.39     1688.12     20.10 o 
   2   6   8     1175.81     1120.19     16.61 o 
   3   6   8        6.74        3.98      2.59 o 
   4   6   8      338.97      310.63      9.80 o 
   5   6   8       39.24       69.44      8.00 o 
   6   6   8        1.13        4.55      4.63 o 
   7   6   8       15.30       18.37      6.92 o 
 -14   7   8       12.28        1.34     17.63 o 
 -13   7   8        2.58        9.67      5.43 o 
 -12   7   8      494.20      475.76     14.57 o 
 -11   7   8        2.80        8.21      4.30 o 
 -10   7   8      486.05      480.72     13.03 o 
  -9   7   8       77.79       82.47      7.42 o 
  -8   7   8      184.59      179.03      6.40 o 
  -7   7   8      626.40      609.61     11.37 o 
  -6   7   8     1863.62     1840.85     24.56 o 
  -5   7   8     1006.67     1019.52     15.67 o 
  -4   7   8     4680.75     4896.76     47.95 o 
  -3   7   8     2731.77     2865.26     31.63 o 
  -2   7   8      538.39      477.43     11.11 o 
  -1   7   8     3378.42     3367.86     34.62 o 
   0   7   8     5346.54     5340.24     46.50 o 
   1   7   8      564.68      483.56     12.17 o 
   2   7   8        1.24        1.18      3.55 o 
   3   7   8       40.66       45.11      6.81 o 
   4   7   8       90.23       86.52      7.08 o 
   5   7   8      269.21      285.51     11.70 o 
   6   7   8       73.63       76.25      8.04 o 
   7   7   8       52.85       46.55      7.47 o 
 -13   8   8        6.92        6.17      8.79 o 
 -12   8   8       73.59       79.35     10.20 o 
 -11   8   8      273.70      279.11     11.17 o 
 -10   8   8     1846.71     1832.00     30.97 o 
  -9   8   8       76.82       63.29      5.52 o 
  -8   8   8      184.23      192.71      6.69 o 
  -7   8   8        7.74       10.29      2.83 o 
  -5   8   8     1560.70     1505.40     24.38 o 
  -4   8   8       48.33       51.56      4.58 o 
  -3   8   8        3.28        0.73      1.59 o 
  -2   8   8       54.51       48.58      3.38 o 
  -1   8   8      240.97      228.03      5.76 o 
   0   8   8      902.93      848.05     14.10 o 
   1   8   8     1763.61     1670.26     21.72 o 
   2   8   8     2023.69     1858.67     27.70 o 
   3   8   8      352.33      328.54      9.27 o 
   4   8   8      189.51      176.10      9.46 o 
   5   8   8      215.46      222.56     10.65 o 
   6   8   8      648.84      631.31     17.54 o 
   7   8   8       18.33       15.12      8.39 o 
 -13   9   8        5.31       -2.65      5.74 o 
 -12   9   8        1.08       -0.04      5.10 o 
 -11   9   8      398.50      415.73     12.87 o 
 -10   9   8       36.54       48.78      5.55 o 
  -9   9   8      378.94      353.57      8.87 o 
  -8   9   8      257.63      250.03      7.34 o 
  -7   9   8        0.02        0.48      2.43 o 
  -6   9   8      883.70      894.02     19.94 o 
  -5   9   8       16.27       19.35      2.80 o 
  -4   9   8     1342.45     1333.05     21.21 o 
  -3   9   8       50.16       56.50      3.60 o 
  -2   9   8     2728.30     2647.99     33.08 o 
  -1   9   8       38.24       37.85      3.07 o 
   0   9   8     1601.95     1546.02     21.79 o 
   1   9   8      263.45      259.69      7.93 o 
   2   9   8       59.64       52.38      4.92 o 
   3   9   8       57.00       46.01      4.67 o 
   4   9   8       17.37       21.54      4.14 o 
   5   9   8      163.46      151.47     14.68 o 
   6   9   8      553.56      567.28     18.28 o 
   7   9   8        0.67       -7.09      7.09 o 
 -13  10   8        0.12       -0.94      5.59 o 
 -12  10   8       14.94       14.14      6.67 o 
 -11  10   8      109.92      111.68      8.98 o 
 -10  10   8       25.43       30.91      5.91 o 
  -9  10   8       40.95       42.04      5.26 o 
  -8  10   8      879.21      887.26     16.65 o 
  -7  10   8      179.82      166.61      6.72 o 
  -6  10   8      102.69      126.74      4.69 o 
  -5  10   8      816.70      825.04     13.47 o 
  -4  10   8      117.92      127.02      5.49 o 
  -3  10   8      941.35      917.74     14.34 o 
  -2  10   8       36.35       40.09      3.36 o 
  -1  10   8      254.08      257.38      6.84 o 
   0  10   8      135.43      131.08      5.78 o 
   1  10   8      789.16      769.24     12.41 o 
   2  10   8       32.46       22.60      4.06 o 
   3  10   8       14.54       15.07      4.02 o 
   4  10   8       20.05       19.29      4.23 o 
   5  10   8       78.71       75.98      7.83 o 
   6  10   8       15.00        7.45      5.52 o 
   7  10   8       91.49      111.90     25.66 o 
 -13  11   8        3.60        1.76      6.66 o 
 -12  11   8        1.36        3.20      5.89 o 
 -11  11   8        5.30        4.78      5.44 o 
 -10  11   8       48.31       38.88      6.22 o 
  -9  11   8      320.04      318.86     10.12 o 
  -8  11   8      170.71      154.62     15.60 o 
  -7  11   8      159.26      170.41      7.30 o 
  -6  11   8     2376.17     2403.60     34.03 o 
  -5  11   8      275.97      300.92      8.35 o 
  -4  11   8       81.17       77.19      3.99 o 
  -3  11   8      511.91      483.92     11.02 o 
  -2  11   8      180.57      156.68      5.89 o 
  -1  11   8      443.49      436.96     10.63 o 
   0  11   8      475.40      502.26     14.55 o 
   1  11   8        6.79        1.98      2.54 o 
   2  11   8      612.37      643.55     12.59 o 
   3  11   8      305.43      292.38     14.32 o 
   4  11   8       56.44       61.50      5.73 o 
   5  11   8      520.29      504.57     30.20 o 
   6  11   8       37.72       43.39      6.98 o 
 -13  12   8       86.99       76.87     10.17 o 
 -12  12   8      113.03      109.57     10.25 o 
 -11  12   8      140.93      140.78     18.20 o 
 -10  12   8       20.81       18.93      5.29 o 
  -9  12   8       64.67       61.94      5.45 o 
  -8  12   8        1.17       -1.64      3.12 o 
  -7  12   8        0.16        0.71      4.13 o 
  -6  12   8      863.18      924.06     22.09 o 
  -5  12   8     1817.82     1761.37     23.91 o 
  -4  12   8      179.45      177.77      6.99 o 
  -3  12   8      133.37      159.58      6.94 o 
  -2  12   8        1.38        0.87      2.42 o 
  -1  12   8        5.99        3.30      3.74 o 
   0  12   8        1.15       -0.86      2.56 o 
   1  12   8      253.34      230.41      7.37 o 
   2  12   8      368.94      344.77     11.06 o 
   3  12   8      169.25      168.08     11.63 o 
   4  12   8       48.79       53.52      5.52 o 
   5  12   8       28.30       22.82      5.71 o 
   6  12   8        5.43       -0.48      4.89 o 
 -12  13   8       13.82       12.05      6.33 o 
 -11  13   8      131.76      136.21     10.20 o 
 -10  13   8       54.06       54.62      5.52 o 
  -9  13   8        0.24       -1.36      3.49 o 
  -8  13   8        0.05        2.90      3.32 o 
  -7  13   8      129.12      134.83      6.74 o 
  -6  13   8      820.06      840.21     15.26 o 
  -5  13   8      290.12      253.20     16.03 o 
  -4  13   8      874.38      850.16     16.34 o 
  -3  13   8      125.43      130.84      6.59 o 
  -2  13   8      588.45      629.23     13.38 o 
  -1  13   8        6.85        4.81      2.98 o 
   0  13   8      155.63      154.11      7.35 o 
   1  13   8      866.60      895.56     17.48 o 
   2  13   8      517.86      473.76     10.55 o 
   3  13   8      466.67      415.54     11.54 o 
   4  13   8       17.64       12.67      4.20 o 
   5  13   8      266.85      264.07     11.87 o 
   6  13   8      625.59      678.78     19.16 o 
 -12  14   8       41.30       35.18      7.24 o 
 -11  14   8       38.50       37.55      6.71 o 
 -10  14   8       79.42       89.88     11.07 o 
  -9  14   8      144.33      142.80      7.30 o 
  -8  14   8      194.25      195.69      8.03 o 
  -7  14   8       26.45       26.40      4.18 o 
  -6  14   8       17.45       11.71      3.02 o 
  -5  14   8       81.47       56.23      5.32 o 
  -4  14   8      336.83      324.56      9.42 o 
  -3  14   8        2.82        6.95      3.05 o 
  -2  14   8     2983.57     2850.96     47.45 o 
  -1  14   8     2281.67     2197.11     33.30 o 
   0  14   8       72.81       62.69      5.13 o 
   1  14   8       75.49       68.74      6.54 o 
   2  14   8      520.41      501.74     14.23 o 
   3  14   8       98.39      109.05      6.82 o 
   4  14   8       82.64       74.73      6.27 o 
   5  14   8       10.45       18.20      4.40 o 
   6  14   8        1.56       -6.59     15.34 o 
 -12  15   8       90.90       84.80      9.12 o 
 -11  15   8      243.56      255.39     26.11 o 
 -10  15   8      179.30      194.02     13.72 o 
  -9  15   8        3.60        7.48      5.75 o 
  -8  15   8       14.80       10.35      3.71 o 
  -7  15   8       14.56        5.33      3.28 o 
  -6  15   8     1269.01     1124.95     22.65 o 
  -5  15   8       59.20       73.65      5.96 o 
  -4  15   8     2089.12     2053.50     31.85 o 
  -3  15   8      166.87      169.36      7.57 o 
  -2  15   8       76.91       73.99      6.50 o 
  -1  15   8        3.54        8.68      4.30 o 
   0  15   8      979.96     1056.69     19.71 o 
   1  15   8      376.00      369.16     10.66 o 
   2  15   8        1.22        0.53      3.27 o 
   3  15   8       73.97       66.29      5.49 o 
   4  15   8       70.52       74.56      6.87 o 
   5  15   8      481.14      500.03     13.08 o 
 -12  16   8       21.56       11.64     13.59 o 
 -11  16   8      168.22      187.22     10.33 o 
 -10  16   8      336.79      367.94     12.69 o 
  -9  16   8      546.68      571.05     13.98 o 
  -8  16   8       28.31       28.71      5.68 o 
  -7  16   8      331.28      337.00     14.93 o 
  -6  16   8      340.97      319.27     10.76 o 
  -5  16   8      574.84      525.81     12.82 o 
  -4  16   8       35.53       43.00      4.59 o 
  -3  16   8     1526.91     1482.46     25.09 o 
  -2  16   8      193.05      187.82      9.96 o 
  -1  16   8       25.73       15.50      3.66 o 
   0  16   8        0.09        2.48      3.03 o 
   1  16   8       44.50       30.29      4.38 o 
   2  16   8      244.31      222.59      9.91 o 
   3  16   8       47.50       50.44      5.08 o 
   4  16   8       81.78       87.63     10.18 o 
   5  16   8      336.15      380.25     13.47 o 
 -11  17   8      127.25      146.32      9.01 o 
 -10  17   8        0.04       -0.17      3.79 o 
  -9  17   8      164.71      191.16      8.38 o 
  -8  17   8       22.27       15.49      4.50 o 
  -7  17   8       20.89       21.44      4.84 o 
  -6  17   8       17.22       25.91      4.44 o 
  -5  17   8       95.15       75.08      8.10 o 
  -4  17   8       85.73       80.37      6.07 o 
  -3  17   8      242.63      227.27     11.18 o 
  -2  17   8       47.17       41.59      5.61 o 
  -1  17   8       17.34       20.39      3.93 o 
   0  17   8       68.41       79.78      6.05 o 
   1  17   8       27.88       33.24      4.54 o 
   2  17   8      180.50      172.16      9.51 o 
   3  17   8       21.68       19.41      4.05 o 
   4  17   8      266.99      267.08     10.51 o 
   5  17   8       89.18       87.05      9.89 o 
 -11  18   8      118.17      118.27      8.32 o 
 -10  18   8       73.98       73.89     13.80 o 
  -9  18   8       29.75       28.09      5.01 o 
  -8  18   8        3.79        7.40      8.12 o 
  -7  18   8      101.04      101.88     13.31 o 
  -6  18   8       98.67      103.97      7.33 o 
  -5  18   8        0.18       -2.35      3.87 o 
  -4  18   8      487.55      503.82     13.13 o 
  -3  18   8        0.86        2.10      3.63 o 
  -2  18   8       78.90       73.38      7.05 o 
  -1  18   8      228.02      203.68     10.79 o 
   0  18   8        0.11        1.90      5.07 o 
   1  18   8      230.23      225.08      9.22 o 
   2  18   8        0.02        2.00      3.83 o 
   3  18   8       13.36       25.23      4.22 o 
   4  18   8       98.56      111.78      7.38 o 
 -10  19   8       26.70       30.99      5.20 o 
  -9  19   8        3.02        3.50      4.10 o 
  -8  19   8      180.33      194.82     10.19 o 
  -7  19   8      166.60      169.21     28.96 o 
  -6  19   8      194.65      203.14      9.78 o 
  -5  19   8        5.63        1.69      3.53 o 
  -4  19   8        2.04        2.06      3.41 o 
  -3  19   8      571.96      621.71     17.56 o 
  -2  19   8        5.88        3.01      4.06 o 
  -1  19   8      809.77      796.38     35.49 o 
   0  19   8        5.10        8.31      3.52 o 
   1  19   8      226.99      228.89      9.75 o 
   2  19   8      202.40      224.60     10.80 o 
   3  19   8      238.82      276.13     14.51 o 
   4  19   8      147.00      151.45     15.75 o 
 -10  20   8      249.81      211.96     10.03 o 
  -9  20   8        5.74        1.45      4.42 o 
  -8  20   8       78.46       74.51      7.38 o 
  -7  20   8       80.04       89.55      8.29 o 
  -6  20   8      175.67      190.54      9.89 o 
  -5  20   8      285.33      291.81     10.87 o 
  -4  20   8       88.13       80.34      6.57 o 
  -3  20   8        0.03       -3.92      3.92 o 
  -2  20   8        9.89        6.75      4.45 o 
  -1  20   8      374.87      365.41     17.41 o 
   0  20   8      354.74      331.09     11.06 o 
   1  20   8      156.77      155.92     10.15 o 
   2  20   8      365.56      375.14     13.82 o 
   3  20   8        4.63       10.98      7.15 o 
   4  20   8        5.69        4.76      9.98 o 
  -9  21   8       21.63       13.09     11.58 o 
  -8  21   8       48.57       41.60      6.51 o 
  -7  21   8        1.77        1.46      4.81 o 
  -6  21   8       35.88       31.87      5.61 o 
  -5  21   8       10.39       11.82      6.82 o 
  -4  21   8       96.81       79.51      7.89 o 
  -3  21   8       81.79       97.75      8.38 o 
  -2  21   8       17.88       13.73      5.16 o 
  -1  21   8      134.71      123.51      9.12 o 
   0  21   8      513.23      495.31     13.82 o 
   1  21   8       96.67       90.26      7.86 o 
   2  21   8        3.82        9.51      5.66 o 
   3  21   8        4.10        2.23      6.18 o 
  -9  22   8      100.09      119.70      9.03 o 
  -8  22   8      203.16      230.82     12.15 o 
  -7  22   8       43.01       35.62      6.72 o 
  -6  22   8       64.49       59.45      6.42 o 
  -5  22   8        1.68        1.31      3.99 o 
  -4  22   8        0.37        2.70      4.49 o 
  -3  22   8      260.99      264.47     13.27 o 
  -2  22   8      691.80      688.06     19.66 o 
  -1  22   8      528.70      519.94     16.73 o 
   0  22   8      326.29      325.38     11.32 o 
   1  22   8        3.41       11.30      4.47 o 
   2  22   8      108.37      105.73     11.38 o 
  -8  23   8        0.04        1.09      5.03 o 
  -7  23   8      162.58      170.47     11.91 o 
  -6  23   8       13.10       27.45      9.65 o 
  -5  23   8        0.07       -0.47      4.15 o 
  -4  23   8      491.43      490.68     16.92 o 
  -3  23   8      157.00      159.60     10.96 o 
  -2  23   8       72.23       78.94     12.73 o 
  -1  23   8      193.77      197.45     14.51 o 
   0  23   8      291.57      278.81     12.74 o 
   1  23   8        7.57        7.31      4.32 o 
   2  23   8       99.42       98.29     10.96 o 
  -7  24   8       47.80       37.19     17.30 o 
  -6  24   8      249.47      254.23     12.88 o 
  -5  24   8       96.54      101.65      8.21 o 
  -4  24   8        0.48        2.27      5.44 o 
  -3  24   8        0.54       -3.99      4.68 o 
  -2  24   8      377.53      362.95     16.43 o 
  -1  24   8      209.91      211.20     15.41 o 
   0  24   8       61.23       65.79      7.74 o 
   1  24   8        6.85        8.12      6.43 o 
  -6  25   8       66.21       71.58      8.39 o 
  -5  25   8        0.00        1.73      4.58 o 
  -4  25   8        9.58        4.68      5.20 o 
  -3  25   8        3.34        8.16      5.48 o 
  -2  25   8       11.47        5.92      6.38 o 
  -1  25   8       29.78       18.82      7.50 o 
   0  25   8      198.91      214.32     16.26 o 
  -4  26   8       23.71       14.57     10.49 o 
  -3  26   8        8.47        0.59      6.47 o 
  -2  26   8      158.25      144.44     14.97 o 
 -14   1   9      172.38      160.86     14.42 o 
 -13   1   9        0.12        7.61      6.39 o 
 -12   1   9        3.25        4.92      5.47 o 
 -11   1   9        5.17       -3.35      4.41 o 
 -10   1   9     1370.31     1331.66     59.09 o 
  -9   1   9       28.12       25.28      7.51 o 
  -8   1   9       52.03       54.41      6.75 o 
  -7   1   9      148.64      157.32      6.64 o 
  -6   1   9     5570.04     5935.19     67.89 o 
  -5   1   9       92.43       99.90      3.78 o 
  -4   1   9     1895.84     2086.01     20.95 o 
  -3   1   9      183.69      151.54      3.84 o 
  -2   1   9     5838.22     6304.73     56.73 o 
  -1   1   9        8.48        5.35      1.62 o 
   0   1   9      111.76      136.52      4.10 o 
   1   1   9      352.32      346.83      7.15 o 
   2   1   9      313.16      292.70      8.17 o 
   3   1   9       10.50        9.46      3.50 o 
   4   1   9      836.11      789.79     15.14 o 
   5   1   9       43.24       31.40      5.30 o 
   6   1   9       45.25       46.47      6.26 o 
   7   1   9        1.49        0.87      5.12 o 
 -14   2   9      130.59      146.15     13.70 o 
 -13   2   9      329.62      306.15     21.70 o 
 -12   2   9       10.58        8.40      5.78 o 
 -11   2   9      104.91       97.07      9.48 o 
 -10   2   9      149.03      153.90      9.14 o 
  -9   2   9      413.64      400.77     16.77 o 
  -8   2   9        4.74        3.58      3.79 o 
  -7   2   9      422.50      428.60     10.16 o 
  -6   2   9       14.20       18.79      2.71 o 
  -5   2   9     1461.28     1516.37     17.35 o 
  -4   2   9     4118.31     4105.77     38.10 o 
  -3   2   9        2.35        4.88      1.80 o 
  -2   2   9       19.16       18.88      1.88 o 
  -1   2   9      255.27      279.20      7.17 o 
   0   2   9     1707.45     1757.64     20.59 o 
   1   2   9      705.45      704.30     11.05 o 
   2   2   9     1624.28     1584.00     22.08 o 
   3   2   9       11.53        7.73      3.18 o 
   4   2   9      125.24      128.81     10.11 o 
   5   2   9      644.82      636.22     15.54 o 
   6   2   9      267.29      263.23     11.80 o 
   7   2   9       17.93       13.21      6.34 o 
 -14   3   9        8.38        9.79      7.43 o 
 -13   3   9      155.76      134.58     19.72 o 
 -12   3   9        0.09        4.83      6.21 o 
 -11   3   9        8.90       13.40      5.90 o 
 -10   3   9     2500.60     2452.18     42.47 o 
  -9   3   9        0.14       -3.13      3.13 o 
  -8   3   9     3157.52     3185.13     50.55 o 
  -7   3   9      348.79      351.29      9.41 o 
  -6   3   9      419.68      513.62      8.81 o 
  -5   3   9     2900.21     2958.34     32.81 o 
  -4   3   9      657.18      631.41      8.49 o 
  -3   3   9     2082.07     2084.35     21.07 o 
  -2   3   9      358.64      379.91      6.30 o 
  -1   3   9     1225.17     1216.97     14.76 o 
   0   3   9        4.36        6.01      2.17 o 
   1   3   9     4037.04     3884.76     40.56 o 
   2   3   9      963.11      860.11     12.80 o 
   3   3   9       88.44       94.81      5.74 o 
   4   3   9      187.66      212.12      9.51 o 
   5   3   9        3.37        5.83      4.09 o 
   6   3   9      216.46      199.02     10.46 o 
   7   3   9       33.37       34.20      8.83 o 
 -14   4   9        2.89        0.00      6.41 o 
 -13   4   9      602.04      637.28     20.74 o 
 -12   4   9        1.93        3.11      4.44 o 
 -11   4   9      114.95      110.10      7.58 o 
 -10   4   9      111.78      111.69      7.31 o 
  -9   4   9      919.23      873.79     24.94 o 
  -8   4   9       31.53       35.47      9.28 o 
  -7   4   9       36.44       51.33      4.95 o 
  -6   4   9      304.22      302.67      7.42 o 
  -5   4   9      846.91      890.76     11.59 o 
  -4   4   9     1614.08     1595.03     16.87 o 
  -3   4   9      119.95      127.11      3.60 o 
  -2   4   9      311.34      294.60      5.44 o 
  -1   4   9      955.40      930.35     11.70 o 
   0   4   9      984.70      954.85     13.05 o 
   1   4   9      968.60      852.96     12.66 o 
   2   4   9      411.29      411.42      8.38 o 
   3   4   9      239.74      232.48     10.17 o 
   4   4   9      586.09      593.64     14.22 o 
   5   4   9      124.46      124.11      8.03 o 
   6   4   9      713.03      779.53     23.71 o 
   7   4   9      169.40      151.24     13.07 o 
 -14   5   9        0.24       -8.10      8.10 o 
 -13   5   9      253.08      275.65     15.30 o 
 -12   5   9        5.38       11.68      4.79 o 
 -11   5   9        4.86       10.87      4.73 o 
 -10   5   9      764.50      797.35     17.35 o 
  -9   5   9       13.42       12.91      4.07 o 
  -8   5   9     2240.06     2186.33     31.22 o 
  -7   5   9        0.06        3.03      2.37 o 
  -6   5   9      329.47      326.32      8.99 o 
  -5   5   9      875.06      822.93     11.95 o 
  -4   5   9     2652.17     2579.22     26.89 o 
  -3   5   9     2048.18     2215.92     22.08 o 
  -2   5   9       31.18       42.36      2.33 o 
  -1   5   9     1352.50     1285.01     14.88 o 
   0   5   9      118.73      126.36      6.93 o 
   1   5   9       41.93       29.05      3.02 o 
   2   5   9      909.42      894.48     14.59 o 
   3   5   9      134.94      135.16      7.38 o 
   4   5   9       71.77       91.38      6.61 o 
   5   5   9      235.28      216.27     11.56 o 
   6   5   9       35.13       34.22      8.09 o 
   7   5   9        4.27        7.86      6.76 o 
 -14   6   9        2.62       -3.63      5.34 o 
 -13   6   9       58.50       69.35      7.69 o 
 -12   6   9       29.11       26.99      5.49 o 
 -11   6   9      109.73      117.96      7.96 o 
 -10   6   9       30.45       32.00      5.13 o 
  -9   6   9      247.89      259.73      9.33 o 
  -8   6   9      350.73      327.41      8.90 o 
  -7   6   9       34.07       34.04      3.87 o 
  -6   6   9       41.84       30.94      3.48 o 
  -5   6   9     1082.28     1057.23     17.13 o 
  -4   6   9      576.79      533.47      8.86 o 
  -3   6   9       97.88       92.47      3.62 o 
  -2   6   9       95.98       72.72      2.45 o 
  -1   6   9     3574.83     3429.13     33.21 o 
   0   6   9     2588.54     2657.22     29.10 o 
   1   6   9      717.93      688.09     12.03 o 
   2   6   9      140.69      157.91      6.90 o 
   3   6   9      355.92      325.34      9.07 o 
   4   6   9       15.27       11.41      4.31 o 
   5   6   9      210.58      216.03     11.49 o 
   6   6   9      343.65      315.84     16.24 o 
   7   6   9        0.17       -2.11      7.20 o 
 -14   7   9       54.89       65.86      9.18 o 
 -13   7   9       81.01       90.71      8.32 o 
 -12   7   9       25.43       23.75      5.51 o 
 -11   7   9       23.52       20.54      4.83 o 
 -10   7   9       65.65       56.44      5.84 o 
  -9   7   9      327.70      316.83     10.09 o 
  -8   7   9      678.85      657.96     15.87 o 
  -7   7   9      299.66      307.08      8.61 o 
  -6   7   9       43.05       42.92      4.64 o 
  -5   7   9        3.63        2.62      2.13 o 
  -4   7   9      260.20      234.90      5.71 o 
  -3   7   9      866.75      876.36     13.78 o 
  -2   7   9        0.54       -0.96      1.93 o 
  -1   7   9        5.35        7.54      2.04 o 
   0   7   9      385.94      395.82      7.88 o 
   1   7   9      126.31      114.64      6.00 o 
   2   7   9        0.43        1.25      2.84 o 
   3   7   9      148.58      125.58      6.96 o 
   4   7   9        1.37       -2.07      4.92 o 
   5   7   9      604.45      607.07     19.09 o 
   6   7   9       32.89       36.01      7.84 o 
 -14   8   9        0.94        5.27      7.39 o 
 -13   8   9       45.18       45.61      7.90 o 
 -12   8   9       25.08       22.87      5.51 o 
 -11   8   9       13.25       10.66      4.77 o 
 -10   8   9      180.59      188.20     13.99 o 
  -9   8   9       98.03      104.96      5.52 o 
  -8   8   9       71.70       69.91      6.38 o 
  -7   8   9      296.41      320.83     11.03 o 
  -6   8   9      734.85      781.97     13.47 o 
  -5   8   9     1238.69     1281.93     22.18 o 
  -4   8   9      411.34      385.38      7.40 o 
  -3   8   9       62.71       57.10      2.93 o 
  -2   8   9     1512.02     1513.03     21.22 o 
  -1   8   9        0.03        0.42      2.23 o 
   0   8   9       39.22       54.22      3.68 o 
   1   8   9      250.31      190.67      7.23 o 
   2   8   9       49.55       42.85      4.61 o 
   3   8   9      541.62      525.48     12.15 o 
   4   8   9      239.88      267.52     13.99 o 
   5   8   9       73.36       75.21      7.88 o 
   6   8   9       14.83       10.78      5.60 o 
 -13   9   9       78.99       84.28      9.41 o 
 -12   9   9        0.00        2.71      5.29 o 
 -11   9   9      132.25      116.45     15.75 o 
 -10   9   9      101.86       91.05      6.92 o 
  -9   9   9      786.14      748.36     13.89 o 
  -8   9   9      139.71      136.35      6.04 o 
  -7   9   9       28.48       24.08      4.17 o 
  -6   9   9     1569.08     1667.23     23.29 o 
  -5   9   9      129.81      136.18      6.49 o 
  -4   9   9      124.30      123.22      5.01 o 
  -3   9   9     1553.60     1504.48     21.12 o 
  -2   9   9      618.14      545.53     10.60 o 
  -1   9   9       46.78       43.18      3.43 o 
   0   9   9      490.80      476.11      9.33 o 
   1   9   9      234.63      293.47      9.51 o 
   2   9   9       10.03       11.96      3.69 o 
   3   9   9        6.93        7.81      3.60 o 
   4   9   9      283.61      272.98     11.26 o 
   5   9   9       12.96        8.82      5.47 o 
   6   9   9       32.24       32.49      6.92 o 
 -13  10   9        2.21       -5.93      5.93 o 
 -12  10   9        4.23        8.66     10.41 o 
 -11  10   9      302.75      292.14     12.58 o 
 -10  10   9      788.58      752.44     19.13 o 
  -9  10   9     2368.44     2413.40     36.33 o 
  -8  10   9        3.00        2.37      3.13 o 
  -7  10   9       12.93       14.95      6.31 o 
  -6  10   9     4908.36     4901.06     58.16 o 
  -5  10   9      497.20      419.83      9.04 o 
  -4  10   9      136.32      126.93      4.82 o 
  -3  10   9      949.36      913.30     14.81 o 
  -2  10   9     6196.28     6117.72     70.86 o 
  -1  10   9      205.57      221.51      6.66 o 
   0  10   9      846.39      847.69     14.66 o 
   1  10   9      182.95      171.35      7.08 o 
   2  10   9      393.97      409.36     11.55 o 
   3  10   9        6.26        7.65      3.73 o 
   4  10   9       23.75       22.77      5.84 o 
   5  10   9        7.47        1.19      7.57 o 
   6  10   9       71.03      104.20     12.91 o 
 -13  11   9      133.62      124.08     11.80 o 
 -12  11   9      117.43      103.72     10.47 o 
 -11  11   9       29.39       44.59     25.12 o 
 -10  11   9     1724.60     1701.43     38.12 o 
  -9  11   9      561.79      536.93     13.71 o 
  -8  11   9      546.01      506.53     12.98 o 
  -7  11   9     1018.38      938.89     19.11 o 
  -6  11   9      487.60      599.83     11.59 o 
  -5  11   9      227.27      207.63      6.44 o 
  -4  11   9      168.39      155.16      7.13 o 
  -3  11   9      431.69      451.32      9.58 o 
  -2  11   9       90.09       81.29      4.71 o 
  -1  11   9      972.44      895.91     17.11 o 
   0  11   9      240.97      253.37      7.45 o 
   1  11   9     1123.34     1061.98     18.06 o 
   2  11   9      139.31      118.63      7.11 o 
   3  11   9       27.02       20.33      4.50 o 
   4  11   9      232.68      234.71     10.61 o 
   5  11   9      166.91      159.81     10.96 o 
   6  11   9      246.26      272.42     18.51 o 
 -13  12   9       95.30      103.99     11.10 o 
 -12  12   9        3.30       -2.88      5.78 o 
 -11  12   9      148.65      154.79     11.15 o 
 -10  12   9       79.03       85.05      6.49 o 
  -9  12   9      304.70      291.43     10.02 o 
  -8  12   9       32.27       36.74      7.46 o 
  -7  12   9      340.36      343.33     10.40 o 
  -6  12   9     2230.33     2134.70     28.72 o 
  -5  12   9      522.72      547.22     10.48 o 
  -4  12   9      684.57      647.03     18.93 o 
  -3  12   9      859.59      859.11     16.66 o 
  -2  12   9      604.65      660.58     12.38 o 
  -1  12   9       34.06       36.86      4.95 o 
   0  12   9       73.16       80.08      6.59 o 
   1  12   9       14.93       22.48      4.09 o 
   2  12   9      861.66      882.57     17.92 o 
   3  12   9       61.27       58.57      6.02 o 
   4  12   9       11.35        8.85      4.33 o 
   5  12   9        0.56       -0.66      5.58 o 
   6  12   9      147.70      157.93     26.16 o 
 -13  13   9        1.05        4.10     18.48 o 
 -12  13   9        0.24       -2.84     10.67 o 
 -11  13   9       88.96       80.85     16.63 o 
 -10  13   9       42.52       36.09      5.05 o 
  -9  13   9      276.51      280.76      9.92 o 
  -8  13   9      414.56      407.46     11.68 o 
  -7  13   9        0.18       -1.73      3.23 o 
  -6  13   9      629.10      663.83     16.85 o 
  -5  13   9     2170.47     2153.28     33.01 o 
  -4  13   9     1609.36     1532.04     41.61 o 
  -3  13   9        0.42       -1.32      2.71 o 
  -2  13   9       91.18       78.38      5.54 o 
  -1  13   9        0.61       -0.43      2.87 o 
   0  13   9        1.42        1.69      4.03 o 
   1  13   9      351.40      344.84     11.67 o 
   2  13   9        8.57        3.76      3.61 o 
   3  13   9        1.30       -1.66      3.64 o 
   4  13   9       24.89       18.89      4.71 o 
   5  13   9       25.75       34.56      6.43 o 
 -12  14   9       38.12       49.96      8.00 o 
 -11  14   9      128.85      150.36     10.51 o 
 -10  14   9        2.49        4.00      4.09 o 
  -9  14   9      205.15      209.75      8.69 o 
  -8  14   9        0.06       -1.57      3.28 o 
  -7  14   9       13.09       11.27      3.67 o 
  -6  14   9      863.22      898.30     17.75 o 
  -5  14   9        0.03        1.66      3.07 o 
  -4  14   9        1.12        0.25      2.91 o 
  -3  14   9      336.34      337.72      9.91 o 
  -2  14   9      589.40      580.89     13.41 o 
  -1  14   9      548.06      570.11     13.42 o 
   0  14   9      812.07      844.85     17.36 o 
   1  14   9      319.19      295.24     11.05 o 
   2  14   9      954.67      978.12     19.08 o 
   3  14   9      446.07      446.92     12.50 o 
   4  14   9      396.61      401.63     12.27 o 
   5  14   9      100.42      105.30      8.96 o 
 -12  15   9        2.01       -3.44      5.37 o 
 -11  15   9      103.55      110.74      9.27 o 
 -10  15   9      111.58      112.91      7.43 o 
  -9  15   9      104.80       92.55      6.54 o 
  -8  15   9      180.38      168.47     10.35 o 
  -7  15   9      103.84      113.24      6.50 o 
  -6  15   9       45.89       48.54      4.86 o 
  -5  15   9      126.75      120.31      6.91 o 
  -4  15   9      286.97      276.86      9.37 o 
  -3  15   9      656.82      635.69     16.20 o 
  -2  15   9        0.33        0.24      3.01 o 
  -1  15   9       36.60       36.87      4.51 o 
   0  15   9       44.06       52.22      5.17 o 
   1  15   9       21.66       27.26      4.88 o 
   2  15   9       72.19       76.34      5.94 o 
   3  15   9      115.70      132.98      8.88 o 
   4  15   9      138.11      157.10      9.47 o 
   5  15   9      394.16      390.25     24.71 o 
 -12  16   9      181.81      175.19     12.27 o 
 -11  16   9        0.26       -1.27      5.82 o 
 -10  16   9       27.04       38.93      9.27 o 
  -9  16   9       81.82       93.25      9.43 o 
  -8  16   9      102.61      104.22      6.61 o 
  -7  16   9        4.59        7.58      4.45 o 
  -6  16   9      432.59      418.74     11.63 o 
  -5  16   9      168.46      153.03      7.94 o 
  -4  16   9      341.08      350.62     10.58 o 
  -3  16   9       17.91       19.92      4.61 o 
  -2  16   9       66.35       66.28      7.13 o 
  -1  16   9       40.39       51.05      5.22 o 
   0  16   9       62.55       52.38      5.27 o 
   1  16   9       74.96       72.70      8.04 o 
   2  16   9        0.01        1.02      3.31 o 
   3  16   9      146.26      152.48      9.59 o 
   4  16   9       24.97       22.75      6.69 o 
 -11  17   9      191.60      216.79     21.91 o 
 -10  17   9       52.49       53.60      5.82 o 
  -9  17   9       48.89       44.56      6.13 o 
  -8  17   9      233.15      228.60     11.43 o 
  -7  17   9       89.62       89.72      7.94 o 
  -6  17   9        1.05        4.74      3.51 o 
  -5  17   9       93.16       80.18      7.26 o 
  -4  17   9        1.56        2.10      3.35 o 
  -3  17   9       18.43       27.08      6.77 o 
  -2  17   9       26.12       37.37      5.62 o 
  -1  17   9       38.41       37.77      4.77 o 
   0  17   9       21.03       23.89      4.27 o 
   1  17   9      658.98      663.44     17.83 o 
   2  17   9        9.99       13.69      4.77 o 
   3  17   9       24.00       28.69      5.51 o 
   4  17   9       10.83       12.93      4.80 o 
 -11  18   9      316.57      315.07     14.94 o 
 -10  18   9        0.07        1.79      4.35 o 
  -9  18   9      119.43       97.44      8.00 o 
  -8  18   9       81.34       84.72      7.77 o 
  -7  18   9       20.72       13.60      5.10 o 
  -6  18   9       45.70       47.95      5.36 o 
  -5  18   9      635.81      653.33     18.14 o 
  -4  18   9       75.80       69.37      6.07 o 
  -3  18   9       60.71       62.62     12.12 o 
  -2  18   9        5.34        8.31      4.28 o 
  -1  18   9        1.58       -1.50      3.38 o 
   0  18   9       10.60       18.11      4.22 o 
   1  18   9       14.28       16.62      4.82 o 
   2  18   9       15.05       18.08      5.14 o 
   3  18   9      407.54      437.49     17.76 o 
   4  18   9      680.11      684.73     34.27 o 
 -11  19   9       20.05       22.97      6.31 o 
 -10  19   9        0.12        1.95      4.40 o 
  -9  19   9       43.89       55.93      6.92 o 
  -8  19   9       16.02       22.23      5.62 o 
  -7  19   9       33.27       47.29      6.73 o 
  -6  19   9        0.07        6.63      3.95 o 
  -5  19   9       12.51       12.43      4.10 o 
  -4  19   9       89.82       87.14      6.76 o 
  -3  19   9        1.14       -1.85      3.73 o 
  -2  19   9       91.52       73.79      7.43 o 
  -1  19   9       69.18       71.91      6.30 o 
   0  19   9        7.32       15.32      4.30 o 
   1  19   9       72.25       67.34     11.99 o 
   2  19   9       54.24       54.87      6.52 o 
   3  19   9      165.68      173.54      8.42 o 
 -10  20   9        0.04        1.68      4.81 o 
  -9  20   9      212.35      222.02     11.40 o 
  -8  20   9       11.72       14.05      5.42 o 
  -7  20   9        2.83        4.89      4.89 o 
  -6  20   9       25.54       27.96      5.10 o 
  -5  20   9       53.33       56.39      5.98 o 
  -4  20   9      276.88      263.52     12.60 o 
  -3  20   9       43.16       44.25      6.36 o 
  -2  20   9       20.95       13.31      4.89 o 
  -1  20   9       96.16       77.23     10.21 o 
   0  20   9      171.60      174.26     10.62 o 
   1  20   9      208.12      209.16     10.85 o 
   2  20   9      141.45      124.59      8.88 o 
   3  20   9       62.29       64.24      7.40 o 
 -10  21   9      200.23      187.38     21.03 o 
  -9  21   9      156.38      150.40     10.38 o 
  -8  21   9        0.03       -0.12      7.40 o 
  -7  21   9      373.60      398.44     22.30 o 
  -6  21   9       93.00       99.23      8.79 o 
  -5  21   9      463.12      452.94     18.09 o 
  -4  21   9       59.15       59.91      7.33 o 
  -3  21   9      234.85      261.67     14.65 o 
  -2  21   9      355.27      342.47     13.84 o 
  -1  21   9       63.72       49.28      7.61 o 
   0  21   9      100.00      113.04      7.89 o 
   1  21   9       20.96       10.69      4.88 o 
   2  21   9        0.57        2.67      4.36 o 
  -9  22   9       23.48       21.52     10.86 o 
  -8  22   9       83.06       75.65      8.54 o 
  -7  22   9        9.79        9.82      8.60 o 
  -6  22   9      570.36      575.28     15.93 o 
  -5  22   9        5.05        3.85      4.28 o 
  -4  22   9      208.62      216.21     12.57 o 
  -3  22   9        2.92        2.04      5.49 o 
  -2  22   9        2.75        3.98      4.73 o 
  -1  22   9       40.33       36.81      6.38 o 
   0  22   9       41.41       42.61      5.79 o 
   1  22   9       29.99       37.54      6.11 o 
   2  22   9       72.96       84.93     10.64 o 
  -8  23   9        2.61        1.49      5.29 o 
  -7  23   9       18.90       33.02      6.36 o 
  -6  23   9      335.04      309.47     12.40 o 
  -5  23   9       90.18       95.64      7.86 o 
  -4  23   9       66.43       69.92      8.11 o 
  -3  23   9       12.76        6.97      6.11 o 
  -2  23   9        0.07        3.40      4.86 o 
  -1  23   9        0.87        5.33      4.85 o 
   0  23   9       48.11       59.35      6.46 o 
   1  23   9       24.93       17.28      6.87 o 
  -7  24   9        2.50        4.82      6.91 o 
  -6  24   9        1.82        6.26      5.45 o 
  -5  24   9        9.59        0.84      4.64 o 
  -4  24   9       23.25       17.74      7.14 o 
  -3  24   9      230.01      257.02     14.26 o 
  -2  24   9      644.38      621.28     19.73 o 
  -1  24   9      364.31      327.31     18.45 o 
   0  24   9       65.21       61.88      9.66 o 
  -6  25   9       18.79       22.57      7.99 o 
  -5  25   9        8.68        2.66      5.46 o 
  -4  25   9        1.59       16.86      9.79 o 
  -3  25   9      120.74      101.43     11.74 o 
  -2  25   9       72.56       55.61      9.87 o 
  -1  25   9       98.15      115.28     12.44 o 
 -14   0  10      197.30      202.54     22.28 o 
 -13   0  10      697.74      692.93     34.36 o 
 -12   0  10      438.25      407.56     24.68 o 
 -11   0  10     1293.00     1287.26     46.67 o 
 -10   0  10     3182.14     3044.61     86.30 o 
  -9   0  10     2252.79     2213.57     65.32 o 
  -8   0  10     5124.94     5082.93     93.96 o 
  -7   0  10     2665.79     2943.15     63.10 o 
  -6   0  10        4.23       -1.63      6.64 o 
  -5   0  10      168.45      188.17      8.05 o 
  -4   0  10     9502.67     9441.26    118.53 o 
  -3   0  10       56.00       53.39      3.66 o 
  -2   0  10     4808.49     5215.84     60.61 o 
  -1   0  10     2164.42     2212.43     32.62 o 
   0   0  10       29.27       33.14      3.84 o 
   1   0  10     5571.68     5246.70     82.30 o 
   2   0  10       87.60       70.54      7.68 o 
   3   0  10       90.18       99.82      9.74 o 
   4   0  10       55.23       65.61      8.32 o 
   5   0  10        6.43        6.53      5.90 o 
   6   0  10       28.84       24.96      8.01 o 
 -14   1  10       32.84       30.83     11.47 o 
 -13   1  10      101.96      106.15     11.21 o 
 -12   1  10       43.58       21.02      8.82 o 
 -11   1  10      319.57      311.54     20.25 o 
 -10   1  10     1057.36     1072.71     28.04 o 
  -9   1  10       29.50       29.19      5.24 o 
  -8   1  10      900.38      905.35     16.91 o 
  -7   1  10     2255.56     2165.44     31.38 o 
  -6   1  10       29.49       20.55      2.72 o 
  -5   1  10      431.83      366.12      6.24 o 
  -4   1  10      623.81      755.51      9.27 o 
  -3   1  10     1211.73     1202.16     13.85 o 
  -2   1  10      437.68      471.30      7.46 o 
  -1   1  10       29.78       24.40      2.48 o 
   0   1  10      376.37      336.60      6.31 o 
   1   1  10      149.07      138.58      5.37 o 
   2   1  10      225.82      226.04      8.13 o 
   3   1  10        0.19       -3.12      3.12 o 
   4   1  10        0.97       -3.31      3.31 o 
   5   1  10      106.64      122.28      7.81 o 
   6   1  10      179.83      191.37     10.58 o 
 -14   2  10      415.98      431.81     58.04 o 
 -13   2  10      154.37      145.95     12.85 o 
 -12   2  10       61.44       68.74      8.98 o 
 -11   2  10      266.03      263.67     13.56 o 
 -10   2  10        7.07        7.01      4.72 o 
  -9   2  10      553.34      562.44     15.13 o 
  -8   2  10     4339.89     4273.70     65.40 o 
  -7   2  10     1296.66     1387.30     22.08 o 
  -6   2  10      120.84      111.93      4.58 o 
  -5   2  10      336.87      374.78      6.99 o 
  -4   2  10      110.94      105.93      3.52 o 
  -3   2  10     2274.45     2328.07     22.17 o 
  -2   2  10       90.12       84.24      4.67 o 
  -1   2  10       35.47       41.71      2.62 o 
   0   2  10      193.65      183.41      5.77 o 
   1   2  10      474.71      444.28      8.63 o 
   2   2  10      334.30      293.66     12.48 o 
   3   2  10      308.92      315.23      9.34 o 
   4   2  10      269.50      266.93     10.06 o 
   5   2  10       23.73       26.87      6.80 o 
   6   2  10       39.35       28.39      5.75 o 
 -14   3  10       45.49       54.73      9.72 o 
 -13   3  10        2.92       -2.16      5.92 o 
 -12   3  10        0.65       -2.33      7.60 o 
 -11   3  10        1.31        6.34      6.79 o 
 -10   3  10      859.25      860.36     20.33 o 
  -9   3  10        2.58        7.62      4.17 o 
  -8   3  10      686.75      674.21     16.32 o 
  -7   3  10      158.02      122.18      7.11 o 
  -6   3  10     1092.26     1197.32     16.01 o 
  -5   3  10      278.69      286.77      5.62 o 
  -4   3  10        5.61       13.19      2.11 o 
  -3   3  10       11.86        8.03      1.72 o 
  -2   3  10     2073.02     2055.56     20.16 o 
  -1   3  10      978.88      949.08     12.61 o 
   0   3  10       72.08       65.94      3.98 o 
   1   3  10     2065.33     2065.09     24.47 o 
   2   3  10      340.25      324.37      9.01 o 
   3   3  10      197.92      191.41      8.11 o 
   4   3  10      510.15      534.48     18.39 o 
   5   3  10       98.04       97.07      7.81 o 
   6   3  10       38.71       26.76      6.59 o 
 -14   4  10        8.77        8.70      7.23 o 
 -13   4  10       32.11       23.27      7.83 o 
 -12   4  10        4.48       -0.11      4.96 o 
 -11   4  10        0.74        0.02      4.44 o 
 -10   4  10      204.88      230.00     14.73 o 
  -9   4  10      235.40      215.50     10.00 o 
  -8   4  10      376.14      391.01     12.22 o 
  -7   4  10      793.01      848.92     15.26 o 
  -6   4  10      121.38      115.66      4.80 o 
  -5   4  10      829.85      894.88     11.91 o 
  -4   4  10      150.84      157.48      4.14 o 
  -3   4  10       23.74       32.41      2.58 o 
  -2   4  10        0.53        1.92      1.77 o 
  -1   4  10       25.32       28.90      2.96 o 
   0   4  10       26.26       39.30      3.54 o 
   1   4  10      318.39      304.36      7.44 o 
   2   4  10        9.15        3.12      2.69 o 
   3   4  10      173.64      169.78      8.77 o 
   4   4  10       88.95       90.84      9.85 o 
   5   4  10      288.12      308.30     13.28 o 
   6   4  10        0.88        1.19      5.17 o 
 -14   5  10      194.72      183.06     14.79 o 
 -13   5  10        1.83        4.50      5.97 o 
 -12   5  10        1.01        3.52      5.09 o 
 -11   5  10       98.96       83.44     11.65 o 
 -10   5  10      304.72      305.19     11.89 o 
  -9   5  10     2711.40     2717.32     45.42 o 
  -8   5  10      177.04      175.45      6.88 o 
  -7   5  10       56.82       56.12      5.49 o 
  -6   5  10       22.66       15.60      4.46 o 
  -5   5  10     1349.64     1372.66     19.46 o 
  -4   5  10      198.61      219.08      7.34 o 
  -3   5  10      789.29      771.24      9.50 o 
  -2   5  10      129.65      126.96      5.83 o 
  -1   5  10      911.98      840.98     12.31 o 
   0   5  10      735.20      772.53     13.01 o 
   1   5  10     1553.65     1461.63     20.58 o 
   2   5  10       45.49       47.91      4.55 o 
   3   5  10        0.30       -3.49      4.02 o 
   4   5  10       14.62       12.26      4.95 o 
   5   5  10        0.24        2.59      4.93 o 
   6   5  10       99.40      116.66      9.87 o 
 -14   6  10      172.80      171.87     12.56 o 
 -13   6  10      366.86      325.11     15.08 o 
 -12   6  10       45.36       44.94      7.14 o 
 -11   6  10        4.84        6.50      7.24 o 
 -10   6  10      326.68      330.27     12.71 o 
  -9   6  10       17.12       27.19      6.25 o 
  -8   6  10      219.50      205.58      8.77 o 
  -7   6  10      238.86      250.94      8.00 o 
  -6   6  10       10.10       15.86      2.72 o 
  -5   6  10      108.31      118.24      5.96 o 
  -4   6  10     1762.67     1795.00     22.30 o 
  -3   6  10     2875.63     2819.02     27.36 o 
  -2   6  10     1022.45      942.82     12.78 o 
  -1   6  10       37.38       30.59      3.37 o 
   0   6  10      502.59      474.05      9.81 o 
   1   6  10      321.22      376.20      9.50 o 
   2   6  10       10.02       15.67      3.59 o 
   3   6  10      269.47      255.33     12.06 o 
   4   6  10       89.50       89.85     10.99 o 
   5   6  10       38.70       39.00     12.09 o 
   6   6  10        3.64       -2.32      7.63 o 
 -14   7  10      103.64      119.97     10.97 o 
 -13   7  10      409.79      382.35     15.84 o 
 -12   7  10       86.74       95.36      8.03 o 
 -11   7  10       13.78        6.97      4.24 o 
 -10   7  10     1351.90     1335.21     27.32 o 
  -9   7  10      444.35      457.76     18.07 o 
  -8   7  10       16.36       10.08      4.89 o 
  -7   7  10       67.02       62.11      4.84 o 
  -6   7  10       42.10       64.36      6.04 o 
  -5   7  10     2694.51     2625.93     30.31 o 
  -4   7  10      153.82      189.54      5.48 o 
  -3   7  10     5304.94     5202.80     59.38 o 
  -2   7  10      369.62      340.27      7.08 o 
  -1   7  10      702.54      651.03     10.45 o 
   0   7  10      462.41      498.70     10.83 o 
   1   7  10       84.61       80.33      6.07 o 
   2   7  10      648.15      624.23     14.70 o 
   3   7  10        1.42       -1.80      4.45 o 
   4   7  10      109.86      106.92      9.57 o 
   5   7  10      124.89      137.33     11.24 o 
   6   7  10      368.96      367.42     17.66 o 
 -14   8  10       74.94      106.68     29.81 o 
 -13   8  10      551.97      551.63     19.08 o 
 -12   8  10        4.03       -3.40      4.38 o 
 -11   8  10        9.40       14.00      4.76 o 
 -10   8  10      455.25      486.59     15.37 o 
  -9   8  10        5.75       13.77      4.07 o 
  -8   8  10     1271.62     1288.22     21.48 o 
  -7   8  10      336.25      304.48     14.83 o 
  -6   8  10      108.73      102.95      5.26 o 
  -5   8  10      224.34      194.08      6.50 o 
  -4   8  10     1148.89     1179.35     15.91 o 
  -3   8  10      166.62      188.61      7.01 o 
  -2   8  10      354.99      319.04     10.20 o 
  -1   8  10        0.14        0.79      2.36 o 
   0   8  10      120.10       93.97      5.74 o 
   1   8  10     3211.48     3064.17     40.17 o 
   2   8  10     1313.08     1258.18     20.83 o 
   3   8  10       12.92        8.63      3.75 o 
   4   8  10       32.55       38.72      6.47 o 
   5   8  10      142.75      155.09     10.41 o 
   6   8  10       12.65        7.26      7.81 o 
 -14   9  10       15.90       21.46      8.48 o 
 -13   9  10        4.39        1.56      6.16 o 
 -12   9  10      266.67      271.78     13.28 o 
 -11   9  10       22.75       26.18      5.97 o 
 -10   9  10      538.40      520.79     17.27 o 
  -9   9  10      580.51      567.63     23.64 o 
  -8   9  10       38.36       31.25      4.68 o 
  -7   9  10      865.45      784.67     15.65 o 
  -6   9  10        2.26       -1.04      3.07 o 
  -5   9  10     2137.53     2113.91     28.11 o 
  -4   9  10      212.40      221.34      7.48 o 
  -3   9  10        9.54       11.06      2.88 o 
  -2   9  10       71.97       56.28      4.53 o 
  -1   9  10      869.71      776.76     11.55 o 
   0   9  10      513.99      600.35     13.74 o 
   1   9  10     1397.50     1296.86     23.20 o 
   2   9  10      473.12      486.96     11.91 o 
   3   9  10       41.82       44.18      5.11 o 
   4   9  10      165.93      170.13     11.51 o 
   5   9  10        0.09        5.84      7.37 o 
   6   9  10       18.01       25.77     16.41 o 
 -13  10  10      181.89      202.69     14.73 o 
 -12  10  10       51.79       54.93     13.95 o 
 -11  10  10       74.63       65.50      7.56 o 
 -10  10  10        1.30       -1.93      4.22 o 
  -9  10  10      132.21      131.70      7.65 o 
  -8  10  10        4.60        6.78      4.96 o 
  -7  10  10        0.16       -0.84      3.06 o 
  -6  10  10       88.58       91.78      5.19 o 
  -5  10  10      394.98      360.84      9.60 o 
  -4  10  10      293.30      296.19      8.95 o 
  -3  10  10     6579.89     6331.60     73.55 o 
  -2  10  10      694.86      615.14     11.95 o 
  -1  10  10        5.62        8.31      2.81 o 
   0  10  10      994.51      853.93     13.88 o 
   1  10  10        6.82       11.22      5.54 o 
   2  10  10        0.98        4.54      3.70 o 
   3  10  10      411.86      400.02     12.35 o 
   4  10  10      406.71      412.57     15.65 o 
   5  10  10       45.85       33.76      7.21 o 
 -13  11  10      213.17      232.54     14.59 o 
 -12  11  10        0.89        3.30     11.54 o 
 -11  11  10       31.32       23.12      6.54 o 
 -10  11  10       96.94      103.67     18.74 o 
  -9  11  10       21.06       17.72      4.50 o 
  -8  11  10      108.88      147.94      8.24 o 
  -7  11  10     1837.08     1766.54     28.08 o 
  -6  11  10      740.76      761.42     13.65 o 
  -5  11  10      872.77      797.03     13.61 o 
  -4  11  10     1292.14     1209.80     21.24 o 
  -3  11  10     3417.52     3369.34     42.24 o 
  -2  11  10        0.59       -1.94      2.51 o 
  -1  11  10       91.29       71.68      5.54 o 
   0  11  10      198.17      184.59      7.91 o 
   1  11  10        0.75       -1.52      3.26 o 
   2  11  10      299.50      297.72     15.56 o 
   3  11  10        2.49       -0.08      3.92 o 
   4  11  10      100.66      111.58      9.84 o 
   5  11  10       31.32       26.15      6.58 o 
 -13  12  10       29.08       33.37      8.46 o 
 -12  12  10       14.64        9.84      6.46 o 
 -11  12  10       12.21       18.51      6.12 o 
 -10  12  10       84.22       90.38      7.65 o 
  -9  12  10       22.24       25.55      9.54 o 
  -8  12  10       11.57       13.67      5.34 o 
  -7  12  10      274.90      341.92      9.86 o 
  -6  12  10      286.57      344.36      8.64 o 
  -5  12  10      956.91      963.70     18.43 o 
  -4  12  10        7.99       10.24      3.49 o 
  -3  12  10      102.95      107.56      5.86 o 
  -2  12  10      446.21      396.41      9.49 o 
  -1  12  10      307.98      286.46      9.30 o 
   0  12  10      528.93      507.16     11.35 o 
   1  12  10        0.21        0.18      4.20 o 
   2  12  10        2.62        0.48      3.74 o 
   3  12  10       37.44       44.50      5.66 o 
   4  12  10      219.61      248.50     16.03 o 
   5  12  10       75.33       75.98     11.64 o 
 -13  13  10       21.96       37.28      8.39 o 
 -12  13  10      177.31      184.61     12.17 o 
 -11  13  10        1.61        5.35      5.62 o 
 -10  13  10      354.43      341.68     11.35 o 
  -9  13  10      447.02      432.71     12.59 o 
  -8  13  10       56.43       70.14      5.98 o 
  -7  13  10       38.13       30.17      5.34 o 
  -6  13  10      344.12      327.84     12.14 o 
  -5  13  10      592.90      592.69     14.41 o 
  -4  13  10      804.45      786.73     16.46 o 
  -3  13  10     1423.42     1315.10     23.07 o 
  -2  13  10      455.57      437.87     11.56 o 
  -1  13  10       83.27       74.21      5.78 o 
   0  13  10      126.09      127.21      7.36 o 
   1  13  10      119.36      109.45      6.93 o 
   2  13  10      568.65      561.81     14.11 o 
   3  13  10        7.72        8.38      4.47 o 
   4  13  10       31.14       24.21      6.14 o 
   5  13  10        0.25       -2.63      7.22 o 
 -13  14  10       67.92       82.98     19.78 o 
 -12  14  10       94.00      110.60     17.53 o 
 -11  14  10       85.01       96.78      9.19 o 
 -10  14  10      280.53      308.96     23.05 o 
  -9  14  10      161.59      168.46     14.52 o 
  -8  14  10      295.21      277.11      9.84 o 
  -7  14  10        1.30        3.86      3.27 o 
  -6  14  10      497.09      489.72     12.60 o 
  -5  14  10      157.14      136.56      7.40 o 
  -4  14  10      278.79      295.22     11.39 o 
  -3  14  10       72.77       79.06      5.94 o 
  -2  14  10      152.64      147.83      7.68 o 
  -1  14  10        6.34        4.87      3.33 o 
   0  14  10      590.78      546.33     14.36 o 
   1  14  10      120.35      124.97      7.38 o 
   2  14  10       32.79       30.76      6.73 o 
   3  14  10      259.89      272.57     11.45 o 
   4  14  10      508.40      510.90     14.11 o 
 -12  15  10       67.66       67.80      8.44 o 
 -11  15  10       70.73       69.52      7.93 o 
 -10  15  10      282.33      287.32     10.73 o 
  -9  15  10      435.73      456.79     13.12 o 
  -8  15  10       82.04       82.18      6.30 o 
  -7  15  10      217.46      212.80     11.23 o 
  -6  15  10        8.63        4.73      3.49 o 
  -5  15  10      127.12      124.38      7.22 o 
  -4  15  10      242.50      232.52      8.93 o 
  -3  15  10      139.32      159.13      8.04 o 
  -2  15  10      287.61      261.74      9.28 o 
  -1  15  10       78.11       84.09      6.30 o 
   0  15  10      145.80      168.36      8.62 o 
   1  15  10       25.84       32.40      4.65 o 
   2  15  10      928.34      881.83     21.65 o 
   3  15  10        4.92        4.97      4.52 o 
   4  15  10      144.18      159.22     18.90 o 
 -12  16  10        0.03       11.86     11.79 o 
 -11  16  10        9.40       11.13      5.61 o 
 -10  16  10      358.79      367.24     12.06 o 
  -9  16  10      121.25      136.91     13.15 o 
  -8  16  10        1.22        3.33      4.33 o 
  -7  16  10       10.21        9.44      4.10 o 
  -6  16  10       74.99       72.29      6.59 o 
  -5  16  10      194.96      181.08     10.49 o 
  -4  16  10      299.25      261.63     15.64 o 
  -3  16  10       23.29       18.88      4.79 o 
  -2  16  10       69.37       69.73      5.87 o 
  -1  16  10        0.03        1.27      3.89 o 
   0  16  10      133.75      121.04      7.65 o 
   1  16  10      249.72      231.72     10.36 o 
   2  16  10      134.89      141.71      9.51 o 
   3  16  10      177.33      207.68     18.68 o 
   4  16  10       14.90        6.38      6.47 o 
 -12  17  10       24.68       50.35     14.72 o 
 -11  17  10       30.47       39.21      6.67 o 
 -10  17  10       27.65       23.27      5.13 o 
  -9  17  10      594.19      555.55     17.76 o 
  -8  17  10       27.77       28.12      7.58 o 
  -7  17  10      154.67      140.18      9.08 o 
  -6  17  10      422.10      432.52     15.27 o 
  -5  17  10      107.95       95.15      6.78 o 
  -4  17  10      427.35      434.70     12.40 o 
  -3  17  10      268.01      289.81     17.26 o 
  -2  17  10        3.19        1.97      3.87 o 
  -1  17  10       16.75       13.61      4.04 o 
   0  17  10      763.18      775.13     17.55 o 
   1  17  10        1.59        5.66      4.19 o 
   2  17  10      322.59      358.85     18.05 o 
   3  17  10        6.20       -0.05      4.43 o 
 -11  18  10       28.98       25.15      6.97 o 
 -10  18  10       97.60      103.82      8.61 o 
  -9  18  10       40.24       43.79      9.56 o 
  -8  18  10        9.62       16.95     10.58 o 
  -7  18  10      184.83      168.98     11.13 o 
  -6  18  10      134.31      135.32      8.12 o 
  -5  18  10       13.63       10.87      3.99 o 
  -4  18  10      229.82      214.35      9.57 o 
  -3  18  10       14.52       13.37      4.93 o 
  -2  18  10        5.84        4.30      4.38 o 
  -1  18  10       20.02       17.40      4.34 o 
   0  18  10        0.71       -3.27      3.27 o 
   1  18  10        6.58        2.86      4.30 o 
   2  18  10      153.74      150.74      8.55 o 
   3  18  10      154.50      159.56     18.80 o 
 -11  19  10       81.00       86.63      8.20 o 
 -10  19  10       12.34        4.27      6.12 o 
  -9  19  10       72.51       68.59      7.79 o 
  -8  19  10       28.66       29.00     18.08 o 
  -7  19  10       34.70       36.94      6.77 o 
  -6  19  10        4.61       12.83      4.41 o 
  -5  19  10       40.36       45.96      5.57 o 
  -4  19  10       74.83       69.93      6.46 o 
  -3  19  10      202.91      210.31     11.85 o 
  -2  19  10      492.09      455.03     15.60 o 
  -1  19  10      131.05      143.13      8.55 o 
   0  19  10       43.45       52.94      5.99 o 
   1  19  10        2.21        0.13      4.27 o 
   2  19  10       76.23       81.20      6.74 o 
   3  19  10       38.94       45.97     10.48 o 
 -10  20  10       10.23       10.28      5.62 o 
  -9  20  10       26.47       37.15      7.05 o 
  -8  20  10      138.90      178.40     24.60 o 
  -7  20  10       24.81       24.00      5.75 o 
  -6  20  10      139.75      130.18      9.93 o 
  -5  20  10      404.14      413.64     13.00 o 
  -4  20  10      428.77      397.75     14.81 o 
  -3  20  10       93.89       88.68      8.49 o 
  -2  20  10       32.21       37.48      8.84 o 
  -1  20  10      123.09      112.97      7.91 o 
   0  20  10      118.25      138.89      8.72 o 
   1  20  10      140.87      161.09     10.43 o 
   2  20  10        3.23       -1.05      4.50 o 
 -10  21  10       33.59       20.23     12.49 o 
  -9  21  10      153.31      149.57     18.36 o 
  -8  21  10       51.11       48.62      7.54 o 
  -7  21  10       13.26       21.33      5.77 o 
  -6  21  10       43.51       25.14      7.17 o 
  -5  21  10       60.91       60.14      6.49 o 
  -4  21  10       15.63       21.16      5.66 o 
  -3  21  10      365.25      372.01     27.26 o 
  -2  21  10       25.42       18.48      5.60 o 
  -1  21  10        2.41        2.06      3.91 o 
   0  21  10      370.62      387.22     13.20 o 
   1  21  10        3.14        4.43      4.66 o 
  -9  22  10       85.76       83.03      8.96 o 
  -8  22  10      461.22      480.61     25.29 o 
  -7  22  10      336.39      358.38     14.85 o 
  -6  22  10       11.63        3.89      4.52 o 
  -5  22  10       54.51       45.77      6.14 o 
  -4  22  10        2.50       -0.07      4.81 o 
  -3  22  10       15.69       13.06      5.43 o 
  -2  22  10       82.50       81.38      8.38 o 
  -1  22  10       97.06       73.72      8.17 o 
   0  22  10       21.07       19.30      5.06 o 
   1  22  10       14.81       16.34      7.14 o 
  -8  23  10        3.61       -2.05     14.40 o 
  -7  23  10      426.83      473.59     22.96 o 
  -6  23  10        8.64       12.69      6.04 o 
  -5  23  10       20.50        6.60      4.69 o 
  -4  23  10       10.66        9.53      5.57 o 
  -3  23  10        7.82        8.98      5.57 o 
  -2  23  10      277.19      247.19     13.85 o 
  -1  23  10       25.63       20.87      6.76 o 
   0  23  10        1.37        0.40      5.95 o 
  -7  24  10       79.14       79.75      8.82 o 
  -6  24  10       14.97       13.18      6.11 o 
  -5  24  10        4.94       11.59      6.26 o 
  -4  24  10       32.33       33.42      6.97 o 
  -3  24  10       20.08       32.83      6.80 o 
  -2  24  10      126.80      141.64     13.41 o 
  -1  24  10       16.05       15.20      7.61 o 
  -5  25  10       45.51       47.71     16.76 o 
  -4  25  10        0.34        7.80      7.61 o 
  -3  25  10       52.09       51.72      9.54 o 
 -14   1  11        8.52       12.00      7.03 o 
 -13   1  11       52.53       61.42     14.39 o 
 -12   1  11        8.45        1.15      5.48 o 
 -11   1  11     1190.28     1179.82     31.19 o 
 -10   1  11       45.98       44.05      6.16 o 
  -9   1  11       95.71       90.62      7.18 o 
  -8   1  11      481.95      471.00     11.74 o 
  -7   1  11        1.82        2.51      3.16 o 
  -6   1  11      216.81      207.25      6.42 o 
  -5   1  11     2518.94     2533.08     25.48 o 
  -4   1  11     1354.43     1320.63     14.30 o 
  -3   1  11      636.10      710.26      9.98 o 
  -2   1  11     1544.07     1480.58     18.42 o 
  -1   1  11      266.48      300.14      6.55 o 
   0   1  11      111.95      124.79      5.15 o 
   1   1  11       51.85       65.38      5.84 o 
   2   1  11       36.30       33.78      4.33 o 
   3   1  11       62.74       75.75      6.64 o 
   4   1  11       59.98       66.16      6.20 o 
   5   1  11        2.82       -2.42      4.19 o 
   6   1  11       67.62       81.08     13.58 o 
 -14   2  11       76.67       73.60     10.47 o 
 -13   2  11        4.03        2.80      6.03 o 
 -12   2  11       44.76       48.61     11.19 o 
 -11   2  11       92.10       71.09     12.67 o 
 -10   2  11      289.98      255.89     11.08 o 
  -9   2  11       53.77       46.55      5.86 o 
  -8   2  11      923.64      950.84     17.67 o 
  -7   2  11     1000.56      997.38     15.20 o 
  -6   2  11        3.06        0.68      2.53 o 
  -5   2  11      332.19      313.58      5.93 o 
  -4   2  11      670.12      679.59     10.23 o 
  -3   2  11     1099.34     1076.50     12.40 o 
  -2   2  11      151.18      132.08      6.99 o 
  -1   2  11       52.24       42.47      3.04 o 
   0   2  11        8.63       13.45      2.88 o 
   1   2  11      985.26      946.64     16.10 o 
   2   2  11      697.37      635.37     13.26 o 
   3   2  11      238.54      231.41      9.34 o 
   4   2  11      285.03      275.40     11.45 o 
   5   2  11       30.36       26.81      6.24 o 
   6   2  11        3.22        7.39      8.51 o 
 -14   3  11       80.00       73.00     10.41 o 
 -13   3  11      266.78      279.12     17.15 o 
 -12   3  11       56.57       58.79      8.57 o 
 -11   3  11       26.02       42.25      6.44 o 
 -10   3  11      568.07      588.90     16.46 o 
  -9   3  11      465.13      465.95     13.81 o 
  -8   3  11     1566.96     1558.00     45.15 o 
  -7   3  11      851.86      851.43     13.89 o 
  -6   3  11       42.73       30.49      3.85 o 
  -5   3  11      567.59      582.71      9.27 o 
  -4   3  11      933.66      884.95     12.18 o 
  -3   3  11      330.99      297.85      6.17 o 
  -2   3  11     1311.83     1262.24     15.00 o 
  -1   3  11      424.74      383.82      8.14 o 
   0   3  11       12.93       24.28      3.19 o 
   1   3  11       82.57       99.67      4.99 o 
   2   3  11      179.48      177.49      7.84 o 
   3   3  11     1384.28     1342.39     21.68 o 
   4   3  11        6.76       -0.17      5.16 o 
   5   3  11       58.76       66.65      8.20 o 
   6   3  11       32.95       21.61      9.82 o 
 -14   4  11       87.21       77.59     12.33 o 
 -13   4  11      105.75      105.92      9.99 o 
 -12   4  11      810.87      830.42     24.01 o 
 -11   4  11      675.42      675.34     33.29 o 
 -10   4  11       86.80       89.19      7.71 o 
  -9   4  11      116.43      113.09      7.92 o 
  -8   4  11      175.38      152.67      6.64 o 
  -7   4  11     3246.06     3162.36     43.36 o 
  -6   4  11      297.62      279.94      6.89 o 
  -5   4  11      161.01      161.81      5.51 o 
  -4   4  11     1050.40     1035.83     12.47 o 
  -3   4  11     4927.00     4932.92     49.20 o 
  -2   4  11      360.77      336.58      6.52 o 
  -1   4  11      103.04       81.69      5.73 o 
   0   4  11       29.59       17.65      3.32 o 
   1   4  11     2255.64     2196.85     28.50 o 
   2   4  11      473.82      477.08     12.54 o 
   3   4  11      711.70      715.61     18.41 o 
   4   4  11       97.08      118.44      9.39 o 
   5   4  11       98.11       94.07     10.63 o 
 -14   5  11      119.77      148.01     11.80 o 
 -13   5  11      304.13      297.72     17.88 o 
 -12   5  11        0.09        0.68      5.01 o 
 -11   5  11        1.12        9.16      4.94 o 
 -10   5  11       59.87       61.26      6.73 o 
  -9   5  11      384.56      403.15     12.92 o 
  -8   5  11      133.49      130.81      8.69 o 
  -7   5  11     2207.20     2228.84     32.48 o 
  -6   5  11      160.88      173.37      5.80 o 
  -5   5  11       55.56       65.67      5.49 o 
  -4   5  11     2262.92     2080.32     23.27 o 
  -3   5  11      281.26      280.72      6.24 o 
  -2   5  11     3893.07     3769.48     38.66 o 
  -1   5  11        2.11        0.40      2.89 o 
   0   5  11      344.27      403.87     11.03 o 
   1   5  11      188.46      189.62      7.14 o 
   2   5  11       31.33       37.89      5.61 o 
   3   5  11      383.28      347.24     12.87 o 
   4   5  11      387.75      411.98     16.70 o 
   5   5  11        2.08        4.18      6.07 o 
 -14   6  11       79.55       82.95      9.84 o 
 -13   6  11        0.02        4.66      5.80 o 
 -12   6  11        8.17        6.16      5.60 o 
 -11   6  11      311.69      315.44     12.69 o 
 -10   6  11       33.80       42.02      6.09 o 
  -9   6  11       46.11       29.71      5.06 o 
  -8   6  11     1099.55     1098.86     19.08 o 
  -7   6  11       78.89       75.10      5.30 o 
  -6   6  11        0.76        2.55      2.67 o 
  -5   6  11        5.72       13.51      2.74 o 
  -4   6  11     3980.51     3994.03     40.66 o 
  -3   6  11      694.89      649.15      9.13 o 
  -2   6  11      354.40      372.01      8.36 o 
  -1   6  11        0.55        0.47      2.59 o 
   0   6  11     1841.00     1710.32     25.09 o 
   1   6  11      337.97      325.33      9.34 o 
   2   6  11        3.85        3.12      4.62 o 
   3   6  11       58.47       56.70     11.39 o 
   4   6  11       86.95       98.84     11.46 o 
   5   6  11       10.56       15.06      6.42 o 
 -14   7  11       29.91       45.59      8.48 o 
 -13   7  11        2.25        1.02      5.71 o 
 -12   7  11       30.23       40.33      7.02 o 
 -11   7  11       24.12       40.91      6.51 o 
 -10   7  11      497.24      484.34     14.79 o 
  -9   7  11        0.27       -3.19      3.19 o 
  -8   7  11      459.51      413.86     10.58 o 
  -7   7  11      498.54      464.15     11.21 o 
  -6   7  11      200.77      215.18      7.06 o 
  -5   7  11     1010.60     1041.58     14.97 o 
  -4   7  11       62.46       55.11      3.70 o 
  -3   7  11        6.01        3.71      1.90 o 
  -2   7  11      314.24      312.09      7.93 o 
  -1   7  11        1.36        1.84      2.57 o 
   0   7  11     1668.33     1673.53     24.78 o 
   1   7  11       61.67       70.44      6.03 o 
   2   7  11        1.25       -2.25      3.40 o 
   3   7  11        9.18       11.48      5.45 o 
   4   7  11       31.91       42.72      7.55 o 
   5   7  11       81.40       53.52      8.06 o 
 -14   8  11       16.47        5.76     13.27 o 
 -13   8  11      287.99      279.50     16.99 o 
 -12   8  11        7.63       -1.42     18.83 o 
 -11   8  11       21.39       16.76      7.77 o 
 -10   8  11      106.86      102.92      9.27 o 
  -9   8  11       92.09       85.21      5.89 o 
  -8   8  11      544.44      527.04     13.82 o 
  -7   8  11       96.89       85.55      6.49 o 
  -6   8  11      458.86      389.04      9.34 o 
  -5   8  11       97.15       89.36      4.54 o 
  -4   8  11        7.03       10.33      2.54 o 
  -3   8  11      353.26      356.30      8.88 o 
  -2   8  11      362.19      377.36      7.60 o 
  -1   8  11       10.98        5.26      2.72 o 
   0   8  11       74.20       73.08      4.92 o 
   1   8  11       46.82       41.76      4.87 o 
   2   8  11        3.97        6.77      4.16 o 
   3   8  11       22.09       17.86      5.58 o 
   4   8  11      335.50      372.81     15.57 o 
   5   8  11       90.62       95.54     11.32 o 
 -14   9  11      181.76      184.12     23.42 o 
 -13   9  11      604.61      621.23     29.83 o 
 -12   9  11      276.02      287.01     15.39 o 
 -11   9  11      226.42      218.58     26.34 o 
 -10   9  11      265.93      263.20     25.94 o 
  -9   9  11       17.83       24.51      5.03 o 
  -8   9  11      342.00      367.86     11.60 o 
  -7   9  11       23.19       36.91      6.62 o 
  -6   9  11      262.04      248.02      9.73 o 
  -5   9  11      348.03      348.71      8.63 o 
  -4   9  11     1503.82     1571.12     20.14 o 
  -3   9  11      398.76      389.93      9.41 o 
  -2   9  11      164.83      161.87      6.14 o 
  -1   9  11       18.86       15.23      2.92 o 
   0   9  11      335.79      328.86     10.45 o 
   1   9  11       98.10      116.99      6.77 o 
   2   9  11      148.92      154.08     11.51 o 
   3   9  11      370.88      387.41     13.59 o 
   4   9  11      155.32      161.48     11.62 o 
   5   9  11       27.51       14.47      8.89 o 
 -14  10  11       80.06       88.53     11.39 o 
 -13  10  11       94.18      100.12     11.45 o 
 -12  10  11        0.76       -7.06     10.47 o 
 -11  10  11       36.62       29.14      6.94 o 
 -10  10  11      462.04      486.01     21.53 o 
  -9  10  11       11.69       10.70      4.63 o 
  -8  10  11      361.98      398.37     11.99 o 
  -7  10  11       16.57        4.65      3.43 o 
  -6  10  11       14.39       13.20      3.16 o 
  -5  10  11       25.01       28.66      3.45 o 
  -4  10  11      137.07      145.68      6.34 o 
  -3  10  11     1321.56     1343.91     20.62 o 
  -2  10  11       70.99       70.90      4.87 o 
  -1  10  11       87.07       99.10      5.78 o 
   0  10  11      319.73      302.69     10.01 o 
   1  10  11      488.34      507.57     13.41 o 
   2  10  11      115.30       98.93      7.23 o 
   3  10  11        1.96        5.03      4.11 o 
   4  10  11      216.37      210.69     13.15 o 
   5  10  11        2.57        9.83      8.31 o 
 -13  11  11      796.55      809.48     26.27 o 
 -12  11  11      259.75      265.11     14.71 o 
 -11  11  11       12.82       12.54      5.93 o 
 -10  11  11       56.27       54.05      6.57 o 
  -9  11  11      374.88      381.78     12.04 o 
  -8  11  11     1128.21     1103.30     22.43 o 
  -7  11  11      109.32      121.94      6.79 o 
  -6  11  11      470.04      485.16     10.56 o 
  -5  11  11      772.89      743.32     14.64 o 
  -4  11  11      309.90      335.87      8.86 o 
  -3  11  11      457.43      393.40     11.17 o 
  -2  11  11       17.57       17.09      3.34 o 
  -1  11  11      245.56      240.43      8.00 o 
   0  11  11        0.36        2.40      3.52 o 
   1  11  11       56.82       40.19      5.27 o 
   2  11  11      111.50      127.06      8.06 o 
   3  11  11      556.24      595.20     15.31 o 
   4  11  11        0.91       -0.42      4.96 o 
   5  11  11       24.39        3.50     17.53 o 
 -13  12  11        3.78       -0.89     14.92 o 
 -12  12  11      315.64      335.06     42.97 o 
 -11  12  11        8.09       20.27      6.46 o 
 -10  12  11      210.53      227.62      9.81 o 
  -9  12  11      131.56      148.38      8.30 o 
  -8  12  11      435.52      397.73     12.51 o 
  -7  12  11      987.81      871.48     17.19 o 
  -6  12  11      301.14      295.97      8.21 o 
  -5  12  11        8.85        1.88      3.36 o 
  -4  12  11      837.95      804.54     16.79 o 
  -3  12  11      553.86      595.83     12.80 o 
  -2  12  11        1.95        5.17      2.90 o 
  -1  12  11       78.96       75.90      6.04 o 
   0  12  11       94.03       92.66      9.02 o 
   1  12  11        0.32        0.72      3.63 o 
   2  12  11      151.93      162.75      8.87 o 
   3  12  11      381.12      397.09     19.49 o 
   4  12  11       60.57       61.76      8.29 o 
 -13  13  11       84.47      103.45     10.92 o 
 -12  13  11      139.93      131.31     11.26 o 
 -11  13  11      130.40      146.50     11.04 o 
 -10  13  11      116.04      119.40      7.99 o 
  -9  13  11      239.80      209.99      9.38 o 
  -8  13  11        0.26        1.44      3.90 o 
  -7  13  11     1316.39     1179.65     22.80 o 
  -6  13  11       11.09        5.83      3.49 o 
  -5  13  11      267.40      250.46     10.52 o 
  -4  13  11      962.49      932.87     25.30 o 
  -3  13  11      226.14      228.62      7.94 o 
  -2  13  11      426.34      415.31     11.65 o 
  -1  13  11      143.44      133.04      7.67 o 
   0  13  11      117.77      136.74      7.79 o 
   1  13  11       12.94       19.08      5.00 o 
   2  13  11       48.38       39.51      6.52 o 
   3  13  11       89.16      108.32     10.33 o 
   4  13  11       12.07        4.39      7.84 o 
 -13  14  11       21.36       34.27      7.81 o 
 -12  14  11        0.42       -4.74      5.49 o 
 -11  14  11      562.00      593.04     19.46 o 
 -10  14  11       56.44       62.51      7.91 o 
  -9  14  11       27.21       29.28      5.16 o 
  -8  14  11        4.62        8.71      4.19 o 
  -7  14  11       90.65      108.30      9.09 o 
  -6  14  11       12.98       12.98      3.86 o 
  -5  14  11      152.95      152.11     10.53 o 
  -4  14  11       55.64       44.60      5.10 o 
  -3  14  11        2.31        2.77      2.97 o 
  -2  14  11      143.53      121.01      8.64 o 
  -1  14  11      106.16      123.15      7.54 o 
   0  14  11      442.68      450.71     17.26 o 
   1  14  11        1.19        0.01      4.02 o 
   2  14  11       84.12       82.33      7.83 o 
   3  14  11      149.48      156.59     10.22 o 
   4  14  11      168.39      128.11     17.48 o 
 -12  15  11       17.81       16.60     12.55 o 
 -11  15  11        0.80       -1.19      5.86 o 
 -10  15  11      429.48      467.73     13.91 o 
  -9  15  11      315.91      327.77     13.45 o 
  -8  15  11      546.85      561.28     14.41 o 
  -7  15  11       27.65       32.61      5.47 o 
  -6  15  11        7.47       10.33      3.87 o 
  -5  15  11        0.15        0.93      3.41 o 
  -4  15  11      288.04      294.00     10.12 o 
  -3  15  11        0.05       -0.65      3.20 o 
  -2  15  11      180.12      175.92      8.82 o 
  -1  15  11        9.87        9.84      3.95 o 
   0  15  11      366.06      372.74     11.72 o 
   1  15  11        6.36        6.04      4.60 o 
   2  15  11       47.67       42.44      6.44 o 
   3  15  11      152.63      158.51     10.29 o 
 -12  16  11       48.10       27.42      7.00 o 
 -11  16  11        9.28       10.24      6.64 o 
 -10  16  11      394.55      402.54     12.85 o 
  -9  16  11       25.31       32.34      5.24 o 
  -8  16  11      815.90      773.52     22.38 o 
  -7  16  11      578.26      607.93     18.07 o 
  -6  16  11       13.98       15.12      5.84 o 
  -5  16  11       61.72       74.89      6.34 o 
  -4  16  11       16.57        7.77      3.73 o 
  -3  16  11      155.08      134.50      9.32 o 
  -2  16  11      142.01      156.25      8.54 o 
  -1  16  11       25.46       25.28      4.76 o 
   0  16  11      725.70      753.72     20.08 o 
   1  16  11       30.93       36.56      5.67 o 
   2  16  11       22.13       52.60     28.62 o 
   3  16  11       60.38       64.52      9.18 o 
 -12  17  11       83.08      104.73      9.52 o 
 -11  17  11       71.86       71.04      6.96 o 
 -10  17  11      225.10      230.33     12.09 o 
  -9  17  11      115.02      107.28      9.39 o 
  -8  17  11     1329.77     1293.99     56.23 o 
  -7  17  11      243.78      231.03     19.57 o 
  -6  17  11       66.04       68.65      7.21 o 
  -5  17  11      336.88      310.47     11.07 o 
  -4  17  11       77.83       67.74      6.18 o 
  -3  17  11       26.91       25.20      7.19 o 
  -2  17  11      187.01      194.10      9.59 o 
  -1  17  11       39.70       36.94      5.22 o 
   0  17  11      121.45      122.20      9.20 o 
   1  17  11       27.21       33.46      5.43 o 
   2  17  11       49.37       40.22      6.35 o 
   3  17  11        0.80        3.98      8.16 o 
 -11  18  11       10.46        5.73      5.92 o 
 -10  18  11      628.80      666.20     28.18 o 
  -9  18  11        0.87       -5.73      5.73 o 
  -8  18  11       24.62       25.41      6.31 o 
  -7  18  11       69.70       73.25      7.53 o 
  -6  18  11       35.82       30.73      5.06 o 
  -5  18  11      135.07      141.69      8.52 o 
  -4  18  11      233.29      231.49     10.37 o 
  -3  18  11      688.19      668.41     24.49 o 
  -2  18  11        3.60        1.00      3.78 o 
  -1  18  11      128.78      154.44      9.00 o 
   0  18  11      230.26      216.97     12.06 o 
   1  18  11      449.67      448.91     13.32 o 
   2  18  11       39.72       36.90      6.24 o 
 -11  19  11       23.18       14.73      6.17 o 
 -10  19  11       61.06       55.98      7.69 o 
  -9  19  11      195.11      184.26     12.04 o 
  -8  19  11      460.56      446.97     17.24 o 
  -7  19  11       10.99       16.36      5.49 o 
  -6  19  11        2.76        9.05      4.16 o 
  -5  19  11      118.52      108.43      7.95 o 
  -4  19  11      207.68      196.64     11.89 o 
  -3  19  11       18.74       16.12      5.24 o 
  -2  19  11      183.49      188.88     15.64 o 
  -1  19  11       20.76       24.90      6.27 o 
   0  19  11      105.10      104.95      8.89 o 
   1  19  11        0.34        2.66      4.04 o 
   2  19  11       16.23       15.41      8.29 o 
 -10  20  11       96.98      104.09      9.49 o 
  -9  20  11       87.40       86.85      9.17 o 
  -8  20  11      309.52      312.62     14.89 o 
  -7  20  11        2.14        1.92      4.76 o 
  -6  20  11        5.80        2.11      4.34 o 
  -5  20  11      116.05      123.70      8.47 o 
  -4  20  11       61.04       53.74      7.29 o 
  -3  20  11       38.11       26.97      6.22 o 
  -2  20  11       12.61        6.47      4.97 o 
  -1  20  11       53.07       56.35      6.94 o 
   0  20  11      102.43       97.99      8.73 o 
   1  20  11        4.11        3.90      5.40 o 
  -9  21  11       65.42       71.78      8.74 o 
  -8  21  11        0.04       -0.37      5.33 o 
  -7  21  11        6.99        4.25      5.29 o 
  -6  21  11       37.72       23.11      5.52 o 
  -5  21  11      238.89      225.02     12.53 o 
  -4  21  11      169.38      180.06     11.88 o 
  -3  21  11       10.56        8.73      5.17 o 
  -2  21  11        0.04       -4.27      4.27 o 
  -1  21  11       55.75       53.56      6.47 o 
   0  21  11        1.34        3.05      4.90 o 
   1  21  11      101.48       99.49      9.96 o 
  -9  22  11      141.79      148.91     11.73 o 
  -8  22  11      167.88      166.82     12.64 o 
  -7  22  11      317.46      345.73     14.79 o 
  -6  22  11       17.95       15.02      5.19 o 
  -5  22  11       28.55       24.02      5.43 o 
  -4  22  11        3.90        1.13      4.96 o 
  -3  22  11      107.21      117.57     10.08 o 
  -2  22  11        0.24       -4.37      4.37 o 
  -1  22  11        1.14       -1.24      4.25 o 
   0  22  11        6.66       -0.78     10.13 o 
  -8  23  11      408.20      410.44     17.98 o 
  -7  23  11       86.47       78.43     12.97 o 
  -6  23  11       22.05       18.17      5.61 o 
  -5  23  11      407.57      415.26     26.75 o 
  -4  23  11      161.36      175.20     18.73 o 
  -3  23  11        2.72       -4.58      4.58 o 
  -2  23  11        4.82        3.30      6.62 o 
  -1  23  11        5.11        4.40      5.49 o 
  -6  24  11       91.00       87.78     14.09 o 
  -5  24  11      180.55      186.58     22.17 o 
  -4  24  11        6.59       -1.31      6.29 o 
  -3  24  11       20.35       22.79      7.99 o 
 -15   0  12        0.69        5.10     10.06 o 
 -14   0  12      116.81      104.87     17.45 o 
 -13   0  12      362.27      312.52     23.32 o 
 -12   0  12     2256.54     2267.62     72.61 o 
 -11   0  12        3.08        0.93      7.32 o 
 -10   0  12       81.00      107.10     14.12 o 
  -9   0  12      105.22       75.03      9.89 o 
  -8   0  12      300.55      364.94     14.57 o 
  -7   0  12     2300.36     2385.58     49.12 o 
  -6   0  12     1554.53     1622.80     28.43 o 
  -5   0  12     1651.79     1683.29     29.71 o 
  -4   0  12     1809.01     1908.34     29.39 o 
  -3   0  12      686.99      811.00     14.22 o 
  -2   0  12     8166.58     8062.76    104.29 o 
  -1   0  12     1527.86     1441.33     24.30 o 
   0   0  12     2239.26     2024.37     39.90 o 
   1   0  12      124.84      127.76      9.68 o 
   2   0  12     1920.47     1892.17     38.71 o 
   3   0  12      302.41      330.60     15.99 o 
   4   0  12      371.08      376.77     16.95 o 
   5   0  12        4.80        7.14      7.06 o 
 -15   1  12        2.48        8.77      7.79 o 
 -14   1  12        1.46        9.20      7.27 o 
 -13   1  12        5.39       20.60      8.38 o 
 -12   1  12     1035.62     1027.99     29.81 o 
 -11   1  12      104.71       98.51     13.30 o 
 -10   1  12        8.25       14.88      9.34 o 
  -9   1  12      932.87      885.86     17.45 o 
  -8   1  12      141.35      133.97      9.31 o 
  -7   1  12       42.37       36.59      4.64 o 
  -6   1  12      175.22      148.30      5.04 o 
  -5   1  12        2.05        6.81      2.65 o 
  -4   1  12      879.27      852.24     11.51 o 
  -3   1  12      675.53      644.09     11.11 o 
  -2   1  12      408.41      393.02      7.62 o 
  -1   1  12        3.79        3.66      2.15 o 
   0   1  12       40.07       43.85      4.13 o 
   1   1  12      252.99      261.96      9.27 o 
   2   1  12      179.73      172.51      9.59 o 
   3   1  12      804.06      833.19     18.23 o 
   4   1  12        9.63        8.66      4.36 o 
   5   1  12        5.22       -5.64      5.64 o 
 -15   2  12       42.47       57.51     13.21 o 
 -14   2  12       69.54       46.74      9.45 o 
 -13   2  12      338.39      345.41     17.23 o 
 -12   2  12        7.01       15.23      6.31 o 
 -11   2  12      610.37      635.15     18.02 o 
 -10   2  12      100.17      107.96      8.39 o 
  -9   2  12       55.06       58.22      6.42 o 
  -8   2  12       34.50       37.94      4.78 o 
  -7   2  12     1336.76     1352.16     19.53 o 
  -6   2  12       27.13       21.63      3.47 o 
  -5   2  12      374.63      345.18      7.05 o 
  -4   2  12        0.50        2.35      2.21 o 
  -3   2  12     1078.61     1090.55     13.81 o 
  -2   2  12     5886.02     5848.54     58.99 o 
  -1   2  12      760.44      679.04     10.77 o 
   0   2  12       11.14        9.91      2.91 o 
   1   2  12        6.48        2.80      3.38 o 
   2   2  12       47.06       31.76      4.68 o 
   3   2  12       96.30       77.35      7.21 o 
   4   2  12       57.12       46.82      6.91 o 
   5   2  12       35.80       32.47      7.38 o 
 -14   3  12        2.71        7.58     14.11 o 
 -13   3  12        8.88       -2.90      7.79 o 
 -12   3  12      293.77      335.45     17.76 o 
 -11   3  12        0.35       -0.86      4.41 o 
 -10   3  12        3.04        3.87      4.57 o 
  -9   3  12      253.58      251.79     10.54 o 
  -8   3  12      188.60      158.82     10.65 o 
  -7   3  12        2.92        5.51      3.17 o 
  -6   3  12       89.78       91.63      5.10 o 
  -5   3  12       39.57       48.53      3.20 o 
  -4   3  12     1226.61     1277.04     18.98 o 
  -3   3  12       66.31       60.95      3.73 o 
  -2   3  12        1.38        2.69      2.36 o 
  -1   3  12      103.69       78.16      4.93 o 
   0   3  12      111.77      117.43      5.98 o 
   1   3  12       62.75       51.54      5.57 o 
   2   3  12       36.30       35.23      5.41 o 
   3   3  12        0.29        0.45      4.25 o 
   4   3  12       14.44       15.91      5.87 o 
   5   3  12       19.73       11.84      7.39 o 
 -14   4  12        6.26        2.45      6.48 o 
 -13   4  12      418.59      424.25     23.55 o 
 -12   4  12      581.09      584.26     18.14 o 
 -11   4  12        7.58        1.80      5.03 o 
 -10   4  12      604.09      583.80     16.45 o 
  -9   4  12      373.41      371.59     15.95 o 
  -8   4  12      340.59      373.62      9.70 o 
  -7   4  12      180.83      167.93      6.50 o 
  -6   4  12        0.17        2.30      2.56 o 
  -5   4  12     1453.83     1383.11     17.17 o 
  -4   4  12      354.85      386.60      7.60 o 
  -3   4  12      189.75      186.32      5.67 o 
  -2   4  12     1075.80     1011.11     13.75 o 
  -1   4  12      700.83      618.90     12.87 o 
   0   4  12      527.87      527.76     11.15 o 
   1   4  12        2.92        0.41      2.90 o 
   2   4  12       75.38       75.44      6.73 o 
   3   4  12      285.35      293.57     13.21 o 
   4   4  12       71.57       77.68      9.82 o 
   5   4  12        0.06      -10.39     11.37 o 
 -14   5  12       14.99       15.68     10.15 o 
 -13   5  12      186.86      171.60     12.03 o 
 -12   5  12        0.07        2.08      5.21 o 
 -11   5  12      153.77      150.98      9.97 o 
 -10   5  12        0.54        5.86      4.30 o 
  -9   5  12      689.69      663.99     17.09 o 
  -8   5  12     1561.65     1735.84     26.96 o 
  -7   5  12        3.81       10.66      3.77 o 
  -6   5  12       53.85       59.05      4.15 o 
  -5   5  12     4171.34     4119.69     42.18 o 
  -4   5  12     1299.07     1351.63     16.60 o 
  -3   5  12      131.93      114.61      4.58 o 
  -2   5  12       13.64       16.17      3.11 o 
  -1   5  12       26.38       14.41      3.52 o 
   0   5  12      695.62      667.40     13.75 o 
   1   5  12        8.23        6.70      3.55 o 
   2   5  12      228.63      225.16     11.33 o 
   3   5  12       62.46       52.64      8.26 o 
   4   5  12      341.68      355.56     16.38 o 
   5   5  12       60.22       46.09     13.82 o 
 -14   6  12      119.84      131.18     11.15 o 
 -13   6  12      268.65      277.13     14.04 o 
 -12   6  12        3.62        1.35      5.17 o 
 -11   6  12      686.77      673.06     18.56 o 
 -10   6  12       64.71       59.79      7.78 o 
  -9   6  12      539.10      497.11     22.17 o 
  -8   6  12      331.65      319.19      9.56 o 
  -7   6  12     2000.93     1934.44     29.50 o 
  -6   6  12      435.86      467.69     10.27 o 
  -5   6  12     1151.90     1139.39     15.10 o 
  -4   6  12      218.03      210.49      5.92 o 
  -3   6  12        8.48       11.14      2.32 o 
  -2   6  12     1379.09     1322.85     18.72 o 
  -1   6  12      669.44      759.43     14.62 o 
   0   6  12       64.36       76.34      5.69 o 
   1   6  12        0.06       -0.38      3.19 o 
   2   6  12      294.48      304.19     13.77 o 
   3   6  12      213.17      248.88     14.33 o 
   4   6  12       13.86       14.44      6.93 o 
   5   6  12        2.66       -8.08      9.19 o 
 -14   7  12       34.19       38.43     13.24 o 
 -13   7  12       48.52       58.73      8.28 o 
 -12   7  12      766.21      780.15     22.18 o 
 -11   7  12      133.62      133.90      9.66 o 
 -10   7  12       69.28       70.09      7.16 o 
  -9   7  12      165.79      163.64      8.63 o 
  -8   7  12     5253.74     5127.27     67.82 o 
  -7   7  12      434.45      495.61     13.48 o 
  -6   7  12      892.29      848.88     14.69 o 
  -5   7  12      479.36      515.84      9.29 o 
  -4   7  12      306.97      333.29      7.26 o 
  -3   7  12       14.16       24.54      3.00 o 
  -2   7  12      184.31      177.95      6.40 o 
  -1   7  12     2115.88     2115.90     29.86 o 
   0   7  12     1120.67     1058.40     18.76 o 
   1   7  12       66.10       60.71      5.95 o 
   2   7  12      302.51      285.98     16.00 o 
   3   7  12      152.07      175.62     13.98 o 
   4   7  12       19.42       10.30      6.44 o 
 -14   8  12       51.70       48.75     10.14 o 
 -13   8  12       67.23       73.18     15.15 o 
 -12   8  12       27.05       31.30      8.10 o 
 -11   8  12      128.71      116.13     11.34 o 
 -10   8  12        4.39        2.51      5.36 o 
  -9   8  12       69.78       67.00      6.34 o 
  -8   8  12      172.66      147.82      8.29 o 
  -7   8  12      781.47      742.47     20.84 o 
  -6   8  12      931.69      909.12     15.61 o 
  -5   8  12      822.06      778.69     13.89 o 
  -4   8  12     1986.69     1886.29     21.99 o 
  -3   8  12      348.96      337.74      8.16 o 
  -2   8  12     1412.34     1367.07     19.10 o 
  -1   8  12       38.54       43.67      4.29 o 
   0   8  12        0.14       -2.61      2.99 o 
   1   8  12       38.61       39.84      5.01 o 
   2   8  12      717.86      703.70     15.23 o 
   3   8  12        3.64       10.95      5.59 o 
   4   8  12       21.75       26.12      6.70 o 
 -14   9  12      176.15      197.75     15.45 o 
 -13   9  12        4.04       11.70      7.66 o 
 -12   9  12      375.42      350.89     16.67 o 
 -11   9  12        4.15        2.91      5.50 o 
 -10   9  12        0.05        3.43      4.92 o 
  -9   9  12       78.84       75.05      6.66 o 
  -8   9  12        7.49       12.31      4.42 o 
  -7   9  12      121.73      138.77      8.01 o 
  -6   9  12       32.64       34.68      3.85 o 
  -5   9  12       21.92       21.16      3.05 o 
  -4   9  12     1020.91      979.27     16.78 o 
  -3   9  12       80.84       60.50      4.34 o 
  -2   9  12       61.36       59.84      4.86 o 
  -1   9  12        0.15        3.82      3.22 o 
   0   9  12        5.49        3.78      3.68 o 
   1   9  12       75.96       69.18      6.01 o 
   2   9  12      205.78      212.90     10.33 o 
   3   9  12     1020.80     1065.26     23.74 o 
   4   9  12       22.20       30.36      7.44 o 
 -14  10  12       28.86       42.43      9.49 o 
 -13  10  12      135.76      151.72     13.27 o 
 -12  10  12       14.40        5.94      6.48 o 
 -11  10  12       33.33       44.72      7.75 o 
 -10  10  12      108.55      112.34      7.62 o 
  -9  10  12        8.72       -1.03      4.03 o 
  -8  10  12      465.27      455.22     13.32 o 
  -7  10  12     2649.39     2610.92     43.57 o 
  -6  10  12       28.57       30.44      3.86 o 
  -5  10  12      313.26      294.90      7.84 o 
  -4  10  12       58.61       45.72      4.32 o 
  -3  10  12       14.12        9.82      3.27 o 
  -2  10  12     1466.66     1396.50     20.01 o 
  -1  10  12     1619.44     1593.13     23.88 o 
   0  10  12      197.01      207.11     12.08 o 
   1  10  12       97.20      110.26      7.62 o 
   2  10  12      153.30      156.59      9.06 o 
   3  10  12      167.51      190.71     12.69 o 
   4  10  12        5.19        8.92     11.01 o 
 -13  11  12       71.42       69.76     10.13 o 
 -12  11  12       33.87       44.11      8.17 o 
 -11  11  12        1.44       -1.62      5.56 o 
 -10  11  12        1.86        1.55      4.25 o 
  -9  11  12      195.89      194.88     10.45 o 
  -8  11  12      322.28      324.54     11.19 o 
  -7  11  12      598.04      569.46     13.48 o 
  -6  11  12      367.00      362.56      9.15 o 
  -5  11  12       11.42        7.88      3.53 o 
  -4  11  12      172.23      178.44      7.44 o 
  -3  11  12      175.74      155.01      8.58 o 
  -2  11  12        0.31       -2.33      2.56 o 
  -1  11  12        0.00        1.35      3.32 o 
   0  11  12        0.38       -2.13      4.26 o 
   1  11  12       57.92       63.06      6.29 o 
   2  11  12       40.95       33.61      5.68 o 
   3  11  12      231.26      215.86     13.14 o 
   4  11  12        8.90       16.43      9.22 o 
 -13  12  12       20.42       15.31      7.48 o 
 -12  12  12        9.65        8.61      6.56 o 
 -11  12  12      181.77      172.88     12.05 o 
 -10  12  12      292.63      316.58     16.13 o 
  -9  12  12      332.31      330.75     11.64 o 
  -8  12  12      564.18      577.07     15.15 o 
  -7  12  12        0.14       -0.60      3.40 o 
  -6  12  12      122.06      109.04      7.04 o 
  -5  12  12     1487.19     1460.65     25.65 o 
  -4  12  12       64.63       64.02      5.00 o 
  -3  12  12       84.40       74.02      7.47 o 
  -2  12  12       28.53       28.61      4.07 o 
  -1  12  12        0.02        0.09      3.12 o 
   0  12  12        0.03        6.92      4.39 o 
   1  12  12      389.18      381.20     12.13 o 
   2  12  12      718.46      784.46     18.18 o 
   3  12  12       59.98       66.99      8.58 o 
   4  12  12       32.03       23.01     13.02 o 
 -13  13  12      303.21      298.80     22.04 o 
 -12  13  12        3.31        2.21      7.69 o 
 -11  13  12       47.13       52.66      7.98 o 
 -10  13  12      112.72      101.25      7.76 o 
  -9  13  12        5.02        2.08      4.15 o 
  -8  13  12     1801.73     1786.74     32.52 o 
  -7  13  12      650.80      659.10     14.46 o 
  -6  13  12      183.26      189.01     11.85 o 
  -5  13  12      147.07      125.87     14.40 o 
  -4  13  12       10.40       11.53      3.77 o 
  -3  13  12      389.07      374.63     10.01 o 
  -2  13  12        4.09        0.36      4.40 o 
  -1  13  12     1029.02     1013.45     22.06 o 
   0  13  12       14.05       15.18      5.16 o 
   1  13  12      127.93      144.27      9.87 o 
   2  13  12       53.24       59.34      7.11 o 
   3  13  12       18.37       14.49      5.16 o 
 -13  14  12      219.98      213.81     13.56 o 
 -12  14  12      409.27      401.08     44.12 o 
 -11  14  12       73.70       78.82      8.96 o 
 -10  14  12      198.83      207.17     14.69 o 
  -9  14  12       22.80       23.45      5.14 o 
  -8  14  12      608.51      537.36     14.43 o 
  -7  14  12       51.15       44.18      6.02 o 
  -6  14  12       54.18       53.86      5.64 o 
  -5  14  12      193.93      172.31     10.08 o 
  -4  14  12        3.77        3.95      3.73 o 
  -3  14  12        0.49        1.73      3.10 o 
  -2  14  12      197.09      183.90      9.25 o 
  -1  14  12        4.98        4.04      3.31 o 
   0  14  12       57.34       49.23      6.52 o 
   1  14  12       83.27       79.27      7.76 o 
   2  14  12      660.06      667.95     19.12 o 
   3  14  12       79.21       82.33     10.04 o 
 -12  15  12      616.38      636.07     21.27 o 
 -11  15  12       22.24       25.32      6.99 o 
 -10  15  12       95.27       87.64      7.45 o 
  -9  15  12      123.30      115.32      9.91 o 
  -8  15  12      116.77      127.06     15.41 o 
  -7  15  12        1.48       -1.98      4.94 o 
  -6  15  12       96.64       92.15      8.75 o 
  -5  15  12        3.60        7.91      3.74 o 
  -4  15  12      492.82      516.14     13.90 o 
  -3  15  12     1898.17     1891.15     28.34 o 
  -2  15  12       28.31       32.19      4.92 o 
  -1  15  12        0.42       -0.76      3.61 o 
   0  15  12        0.15       -0.19      3.56 o 
   1  15  12        1.08        2.55      5.93 o 
   2  15  12       30.50       37.64      6.43 o 
   3  15  12      489.73      499.64     31.22 o 
 -12  16  12       15.03       21.43     15.55 o 
 -11  16  12        5.45       19.99      6.20 o 
 -10  16  12       10.88       17.41      5.13 o 
  -9  16  12       18.79       18.00     13.43 o 
  -8  16  12      468.00      469.18     17.42 o 
  -7  16  12       14.28        3.42      9.22 o 
  -6  16  12      137.40      143.11      8.48 o 
  -5  16  12      278.16      275.48     10.61 o 
  -4  16  12      272.55      252.13     10.89 o 
  -3  16  12      284.08      265.59     10.08 o 
  -2  16  12        5.59        6.01      3.85 o 
  -1  16  12       30.66       33.25      5.35 o 
   0  16  12        5.00        8.62      4.13 o 
   1  16  12       28.23       22.19      5.91 o 
   2  16  12        0.07        8.64     10.52 o 
 -12  17  12      247.64      256.42     17.59 o 
 -11  17  12        7.29        1.39      5.35 o 
 -10  17  12       15.30       18.78      6.00 o 
  -9  17  12       95.54      116.42     11.86 o 
  -8  17  12      230.26      220.61     22.55 o 
  -7  17  12      353.93      331.06     13.51 o 
  -6  17  12      364.78      356.57     16.95 o 
  -5  17  12       58.59       60.76      6.25 o 
  -4  17  12      121.17      112.97      7.86 o 
  -3  17  12      211.71      214.59     12.21 o 
  -2  17  12       75.27       68.60      6.61 o 
  -1  17  12      449.39      473.97     14.91 o 
   0  17  12      284.62      254.15     10.98 o 
   1  17  12      117.93      134.14     14.29 o 
   2  17  12      156.36      149.91     17.02 o 
 -11  18  12        1.07        3.16      5.70 o 
 -10  18  12      111.15      123.10     10.43 o 
  -9  18  12      277.69      321.61     14.80 o 
  -8  18  12      327.72      298.96     14.23 o 
  -7  18  12      111.03      116.05      9.52 o 
  -6  18  12        0.79       -1.86      4.13 o 
  -5  18  12      369.56      396.94     12.86 o 
  -4  18  12        1.26        6.99      4.30 o 
  -3  18  12       92.66      102.84      9.00 o 
  -2  18  12       47.26       51.13      6.01 o 
  -1  18  12      349.91      358.35     12.39 o 
   0  18  12        0.11        5.44      4.09 o 
   1  18  12       66.62       71.20      8.25 o 
 -11  19  12        0.03       -0.72      5.47 o 
 -10  19  12       20.93       20.08      6.51 o 
  -9  19  12       17.14       10.69      5.94 o 
  -8  19  12        4.24        4.37      5.80 o 
  -7  19  12       33.28       39.83      6.74 o 
  -6  19  12        1.76       -0.45      4.12 o 
  -5  19  12      347.54      355.44     12.72 o 
  -4  19  12        1.06        0.65      5.25 o 
  -3  19  12       11.12       12.48      5.30 o 
  -2  19  12       15.23       12.81      7.78 o 
  -1  19  12        0.03       -1.33      4.45 o 
   0  19  12       52.82       55.81      6.32 o 
   1  19  12       19.56       11.09     18.30 o 
 -10  20  12      105.12      121.19     21.82 o 
  -9  20  12      108.10      130.34     11.36 o 
  -8  20  12        1.02        5.29      5.81 o 
  -7  20  12      145.90      144.59     17.92 o 
  -6  20  12       10.41        8.26      4.72 o 
  -5  20  12        0.14        9.03      5.33 o 
  -4  20  12       27.18       31.03      7.79 o 
  -3  20  12       35.34       47.54      8.87 o 
  -2  20  12       58.85       55.46      6.60 o 
  -1  20  12       63.55       51.44     10.34 o 
   0  20  12       34.14       25.55      9.20 o 
  -9  21  12        2.21       -3.43      8.47 o 
  -8  21  12      232.97      242.75     14.32 o 
  -7  21  12        0.90        3.84      5.33 o 
  -6  21  12        7.39        4.50      4.82 o 
  -5  21  12      140.11      155.82      9.77 o 
  -4  21  12      152.27      135.11     10.73 o 
  -3  21  12       27.72       28.22      6.45 o 
  -2  21  12       73.29       64.01      7.00 o 
  -1  21  12       40.79       40.98      8.80 o 
   0  21  12       43.65       47.65      7.44 o 
  -8  22  12       86.89       88.70     10.22 o 
  -7  22  12        0.48       -4.37      4.99 o 
  -6  22  12       89.45      103.33      8.55 o 
  -5  22  12        0.20       -3.87      4.37 o 
  -4  22  12        0.91       -1.97      4.89 o 
  -3  22  12        8.01       15.93      6.01 o 
  -2  22  12      128.42      126.53     12.86 o 
  -1  22  12       33.85       33.02      8.44 o 
  -7  23  12      118.05      118.08     10.45 o 
  -6  23  12       83.37       90.33      9.50 o 
  -5  23  12      106.75      104.60      8.67 o 
  -4  23  12       70.90       84.88      9.46 o 
  -3  23  12       71.03       59.35      9.96 o 
  -2  23  12       22.08       11.57      7.90 o 
 -15   1  13        0.01       -6.75     13.63 o 
 -14   1  13       46.72       61.94     10.14 o 
 -13   1  13       30.49       34.55      8.51 o 
 -12   1  13      161.38      144.50     12.27 o 
 -11   1  13       81.35       70.48      7.53 o 
 -10   1  13      218.18      222.87     14.60 o 
  -9   1  13      482.90      484.92     12.44 o 
  -8   1  13      638.75      670.42     14.53 o 
  -7   1  13      218.45      205.21      6.96 o 
  -6   1  13       56.51       65.54      4.10 o 
  -5   1  13      164.49      151.23      5.81 o 
  -4   1  13       23.11       17.38      3.31 o 
  -3   1  13        3.90        8.11      2.77 o 
  -2   1  13      278.36      262.70      6.83 o 
  -1   1  13        0.86        0.86      2.30 o 
   0   1  13      616.28      585.25     13.61 o 
   1   1  13        0.01       -2.98      2.98 o 
   2   1  13      257.62      276.77     11.95 o 
   3   1  13        2.56        0.77      4.74 o 
   4   1  13      294.32      319.02     13.87 o 
 -15   2  13       20.57       27.07      8.93 o 
 -14   2  13       67.43       82.10     11.10 o 
 -13   2  13        3.67       -5.81      5.81 o 
 -12   2  13       12.69       16.79      6.80 o 
 -11   2  13      104.81       96.72      8.40 o 
 -10   2  13      360.06      351.76     13.42 o 
  -9   2  13        0.87        2.26      3.71 o 
  -8   2  13       82.64       94.46      6.24 o 
  -7   2  13      247.83      284.15      8.14 o 
  -6   2  13     1156.18     1101.84     17.27 o 
  -5   2  13      534.83      492.49     11.46 o 
  -4   2  13       26.40       16.33      4.07 o 
  -3   2  13       22.64       20.64      3.42 o 
  -2   2  13      792.84      790.20     12.37 o 
  -1   2  13       44.41       55.65      4.57 o 
   0   2  13        0.16       -1.87      2.83 o 
   1   2  13       69.57       66.62      6.38 o 
   2   2  13       46.73       48.95      6.18 o 
   3   2  13      245.51      271.21     12.61 o 
   4   2  13        3.00        4.51      5.26 o 
 -15   3  13       67.90       62.67     10.81 o 
 -14   3  13        2.02        2.67      6.69 o 
 -13   3  13        2.35       -0.50      6.21 o 
 -12   3  13     1662.75     1690.07     34.51 o 
 -11   3  13      460.08      463.32     15.35 o 
 -10   3  13       38.83       43.06      6.15 o 
  -9   3  13      804.43      787.13     19.00 o 
  -8   3  13      121.07       99.13      7.01 o 
  -7   3  13     1090.82     1090.18     17.20 o 
  -6   3  13      669.55      628.58     12.10 o 
  -5   3  13      442.39      424.89      8.85 o 
  -4   3  13     1528.48     1542.69     19.04 o 
  -3   3  13     1420.25     1417.56     18.02 o 
  -2   3  13     1083.96     1094.50     16.15 o 
  -1   3  13      411.14      471.66     11.47 o 
   0   3  13      298.14      270.23      9.19 o 
   1   3  13       14.62       13.70      4.57 o 
   2   3  13       91.23       97.47      7.80 o 
   3   3  13      101.18      102.60      9.35 o 
   4   3  13      225.90      227.11     13.43 o 
 -14   4  13       19.36       20.93      6.98 o 
 -13   4  13      568.79      584.37     19.01 o 
 -12   4  13      152.44      139.39     18.08 o 
 -11   4  13      110.75      117.87      8.99 o 
 -10   4  13      263.70      279.10     25.08 o 
  -9   4  13       83.14       92.24      7.53 o 
  -8   4  13       82.58       59.35      5.18 o 
  -7   4  13       80.58       67.26      5.99 o 
  -6   4  13      693.26      667.87     12.77 o 
  -5   4  13      552.63      593.01     12.00 o 
  -4   4  13       16.74       15.07      2.91 o 
  -3   4  13       24.93       27.58      3.10 o 
  -2   4  13     1800.62     1709.15     25.47 o 
  -1   4  13     2807.80     2651.15     36.31 o 
   0   4  13      405.34      373.23     10.43 o 
   1   4  13       66.38       53.23      6.72 o 
   2   4  13      198.45      184.20     10.91 o 
   3   4  13      931.75      951.51     41.17 o 
   4   4  13       91.80      121.28     11.68 o 
 -14   5  13      104.51      110.79     10.57 o 
 -13   5  13      507.65      519.68     37.39 o 
 -12   5  13      375.43      385.60     20.61 o 
 -11   5  13      100.40      118.08      9.14 o 
 -10   5  13      161.54      153.40      9.64 o 
  -9   5  13        1.78        7.71      4.32 o 
  -8   5  13       17.83       16.00      4.35 o 
  -7   5  13     3141.99     3116.36     39.28 o 
  -6   5  13        1.81        2.90      3.17 o 
  -5   5  13      142.20      148.53      7.11 o 
  -4   5  13       53.84       58.12      3.78 o 
  -3   5  13      103.59      100.32      4.94 o 
  -2   5  13      533.37      579.80     12.59 o 
  -1   5  13       23.18       16.67      3.98 o 
   0   5  13      176.79      179.51      7.97 o 
   1   5  13       12.54        3.56      4.63 o 
   2   5  13       98.38       95.58     12.99 o 
   3   5  13       44.68       56.03      8.81 o 
   4   5  13      118.27       97.35     10.89 o 
 -14   6  13       22.10       20.85     14.59 o 
 -13   6  13      133.00      127.92     10.64 o 
 -12   6  13      291.14      288.45     13.56 o 
 -11   6  13       30.12       23.21      5.90 o 
 -10   6  13      100.24       91.38      7.92 o 
  -9   6  13      583.24      529.66     12.55 o 
  -8   6  13      141.13      122.18      6.91 o 
  -7   6  13      148.12      165.91      9.86 o 
  -6   6  13     2173.06     2092.36     28.88 o 
  -5   6  13     3672.56     3548.77     40.64 o 
  -4   6  13      524.38      488.74      9.61 o 
  -3   6  13        5.20       11.58      3.10 o 
  -2   6  13      695.88      700.06     14.01 o 
  -1   6  13     1271.25     1141.82     19.61 o 
   0   6  13       28.07       26.79      5.29 o 
   1   6  13        1.30        0.50      3.65 o 
   2   6  13      223.37      245.05     14.33 o 
   3   6  13      539.48      534.16     26.77 o 
   4   6  13        3.46       -4.41      8.12 o 
 -14   7  13      248.86      227.49     23.14 o 
 -13   7  13      167.04      149.97     21.16 o 
 -12   7  13       29.78       17.91      6.01 o 
 -11   7  13        3.95        7.93      5.20 o 
 -10   7  13      144.56      145.96     14.62 o 
  -9   7  13     2407.40     2304.21     39.71 o 
  -8   7  13       12.30        5.51      4.29 o 
  -7   7  13      352.39      311.09     10.82 o 
  -6   7  13      663.61      577.78     18.41 o 
  -5   7  13      433.14      374.49      7.94 o 
  -4   7  13      585.40      581.24     10.55 o 
  -3   7  13       70.96       84.32      4.88 o 
  -2   7  13      102.33       83.56      6.07 o 
  -1   7  13      181.38      203.99      8.35 o 
   0   7  13        0.02       -3.29      3.38 o 
   1   7  13      350.81      354.66     18.78 o 
   2   7  13       91.56       96.73      9.99 o 
   3   7  13      220.64      244.98     21.60 o 
   4   7  13        7.32        4.36     15.19 o 
 -14   8  13        8.56        4.68      7.45 o 
 -13   8  13       76.87       74.50     13.10 o 
 -12   8  13        0.65       14.24      6.87 o 
 -11   8  13      215.61      194.39     13.16 o 
 -10   8  13       23.97       15.45      6.04 o 
  -9   8  13        1.78       12.03      4.40 o 
  -8   8  13      887.40      823.27     20.36 o 
  -7   8  13      200.69      174.24      8.82 o 
  -6   8  13      552.46      568.40     11.78 o 
  -5   8  13     1023.12     1002.96     15.32 o 
  -4   8  13       94.27       86.84      5.07 o 
  -3   8  13       34.05       43.33      4.38 o 
  -2   8  13       91.01      104.97      5.60 o 
  -1   8  13      303.31      298.72      8.65 o 
   0   8  13       43.27       37.88      4.68 o 
   1   8  13        0.84        2.47      3.90 o 
   2   8  13       23.23       22.72      6.37 o 
   3   8  13        6.14        5.32     11.43 o 
   4   8  13       12.21       12.22      7.77 o 
 -14   9  13        2.18        0.74      6.96 o 
 -13   9  13       14.94       32.01      8.25 o 
 -12   9  13       20.17       20.23      7.35 o 
 -11   9  13      379.93      376.49     38.51 o 
 -10   9  13       61.34       55.46     14.24 o 
  -9   9  13       17.47       24.02      5.08 o 
  -8   9  13      344.21      383.64     15.15 o 
  -7   9  13      666.26      673.33     16.61 o 
  -6   9  13       14.13       15.02      3.94 o 
  -5   9  13      346.71      328.79      7.78 o 
  -4   9  13     1138.84     1155.51     17.53 o 
  -3   9  13       43.38       46.39      4.23 o 
  -2   9  13      559.02      543.56     16.07 o 
  -1   9  13       57.80       67.86      5.55 o 
   0   9  13      380.38      396.56     12.76 o 
   1   9  13       31.31       31.26      5.50 o 
   2   9  13       37.83       27.93      7.23 o 
   3   9  13      123.56      139.38     11.73 o 
 -14  10  13        5.96        2.36      7.71 o 
 -13  10  13      489.26      460.24     22.04 o 
 -12  10  13      114.51      118.57     33.82 o 
 -11  10  13      154.01      153.43     11.86 o 
 -10  10  13      171.77      168.57      9.22 o 
  -9  10  13      389.20      399.30     12.95 o 
  -8  10  13     1223.43     1168.33     24.04 o 
  -7  10  13       35.15       33.60      5.17 o 
  -6  10  13      319.37      326.00      9.82 o 
  -5  10  13      171.98      185.77      8.42 o 
  -4  10  13       16.87       19.43      3.37 o 
  -3  10  13      170.58      156.37      6.69 o 
  -2  10  13      271.99      261.96      9.04 o 
  -1  10  13      115.64      117.39     12.59 o 
   0  10  13       25.37       29.55      9.93 o 
   1  10  13       37.62       36.35      5.83 o 
   2  10  13       10.21       11.90      4.99 o 
   3  10  13        0.79        9.51      6.27 o 
 -13  11  13       15.19        7.07      7.33 o 
 -12  11  13      447.49      459.56     28.85 o 
 -11  11  13      827.01      803.48     24.49 o 
 -10  11  13       21.13       22.96      5.15 o 
  -9  11  13       51.94       57.15      6.30 o 
  -8  11  13      467.30      473.36     14.50 o 
  -7  11  13      988.77      999.82     21.20 o 
  -6  11  13        7.81       13.09      3.34 o 
  -5  11  13      408.88      452.76     12.59 o 
  -4  11  13        0.04       -0.47      2.93 o 
  -3  11  13      795.34      821.27     14.38 o 
  -2  11  13        8.65       11.53      3.30 o 
  -1  11  13      623.38      636.38     23.34 o 
   0  11  13      142.83      149.44     11.62 o 
   1  11  13       86.78       95.98      7.70 o 
   2  11  13      233.23      233.38     10.80 o 
   3  11  13       17.12       17.12     10.33 o 
 -13  12  13      127.24      110.47     14.79 o 
 -12  12  13      205.19      181.24     13.11 o 
 -11  12  13       39.63       37.97      7.53 o 
 -10  12  13       57.53       61.81      7.75 o 
  -9  12  13       60.56       55.04      7.30 o 
  -8  12  13      304.03      329.90     27.38 o 
  -7  12  13      175.04      141.92      7.45 o 
  -6  12  13     1451.04     1356.45     24.91 o 
  -5  12  13       63.28       72.54      6.28 o 
  -4  12  13        8.42       11.25      4.47 o 
  -3  12  13       17.53       14.76      3.41 o 
  -2  12  13      884.94      871.30     15.32 o 
  -1  12  13      478.06      501.15     16.17 o 
   0  12  13      146.81      136.84     11.84 o 
   1  12  13       13.14       14.40      5.22 o 
   2  12  13        0.53        3.17      5.06 o 
   3  12  13       14.07       12.19      8.50 o 
 -13  13  13       62.77       58.99      9.40 o 
 -12  13  13       25.45       41.53     16.97 o 
 -11  13  13      267.73      254.99     14.43 o 
 -10  13  13        4.49       -2.22      4.58 o 
  -9  13  13       99.93      107.07      7.84 o 
  -8  13  13      259.66      250.94     10.16 o 
  -7  13  13      593.76      621.74     17.67 o 
  -6  13  13       56.56       65.17      6.85 o 
  -5  13  13       70.26       67.54      6.48 o 
  -4  13  13      212.63      215.94      8.56 o 
  -3  13  13       14.30       13.88      3.88 o 
  -2  13  13      400.33      420.73     11.29 o 
  -1  13  13       10.93        6.27      4.59 o 
   0  13  13      302.43      318.30     13.56 o 
   1  13  13      138.79      159.20     10.69 o 
   2  13  13       48.92       46.49      7.09 o 
   3  13  13       80.22      102.34     17.21 o 
 -13  14  13       79.79       92.04     10.48 o 
 -12  14  13        5.49       13.10      6.73 o 
 -11  14  13       56.53       61.72      8.55 o 
 -10  14  13       23.63       17.84      5.19 o 
  -9  14  13        2.01        7.98      4.57 o 
  -8  14  13      660.42      640.56     29.05 o 
  -7  14  13       43.81       34.28      6.20 o 
  -6  14  13       95.07      117.10     11.31 o 
  -5  14  13      431.79      438.73     12.89 o 
  -4  14  13      208.09      219.12     10.44 o 
  -3  14  13       45.59       49.03      4.98 o 
  -2  14  13      479.76      508.22     12.70 o 
  -1  14  13      136.00      144.24      8.86 o 
   0  14  13       10.99       20.66      5.39 o 
   1  14  13      194.42      179.30     11.40 o 
   2  14  13        8.66       12.49      7.06 o 
 -12  15  13      137.73      135.23     11.30 o 
 -11  15  13        1.16        7.48      6.53 o 
 -10  15  13       22.57       27.83      7.86 o 
  -9  15  13      587.95      574.76     32.80 o 
  -8  15  13      153.64      153.99     11.58 o 
  -7  15  13        1.06        1.90      4.46 o 
  -6  15  13      231.10      231.30     10.35 o 
  -5  15  13      123.76      125.12      8.13 o 
  -4  15  13      212.55      203.04     13.62 o 
  -3  15  13       40.69       37.27      4.73 o 
  -2  15  13       42.23       51.37      5.34 o 
  -1  15  13      545.59      544.08     14.98 o 
   0  15  13      120.13      128.82      9.91 o 
   1  15  13      114.93      120.33      9.73 o 
   2  15  13      168.54      217.78     15.20 o 
 -12  16  13       23.76       19.03      8.06 o 
 -11  16  13       70.66       72.27     11.81 o 
 -10  16  13       39.18       34.81      7.20 o 
  -9  16  13      155.85      149.06     11.88 o 
  -8  16  13      537.66      557.14     22.31 o 
  -7  16  13      132.26      124.29      9.69 o 
  -6  16  13      536.87      576.49     15.43 o 
  -5  16  13      116.86      121.22      8.20 o 
  -4  16  13       96.58      104.35      7.68 o 
  -3  16  13        1.62        2.03      4.53 o 
  -2  16  13      328.96      340.20     12.02 o 
  -1  16  13       23.88       27.24      5.13 o 
   0  16  13      229.69      231.98     12.98 o 
   1  16  13        0.99       -0.45      5.96 o 
   2  16  13       97.42       90.69     15.03 o 
 -11  17  13      255.00      233.38     13.10 o 
 -10  17  13       27.84       35.17      7.15 o 
  -9  17  13      167.80      185.88     15.17 o 
  -8  17  13      269.51      279.42     16.25 o 
  -7  17  13       84.33       76.99      7.99 o 
  -6  17  13        1.10        8.81      4.51 o 
  -5  17  13      388.49      373.14     25.28 o 
  -4  17  13        0.20       -3.61      3.61 o 
  -3  17  13      222.00      225.67     10.93 o 
  -2  17  13        1.93        4.18      5.28 o 
  -1  17  13      177.81      158.08      9.41 o 
   0  17  13       11.67       14.28      5.66 o 
   1  17  13       28.69       24.79     10.52 o 
 -11  18  13       76.12       70.54      8.80 o 
 -10  18  13      344.24      347.45     15.76 o 
  -9  18  13      650.22      759.96     45.68 o 
  -8  18  13       33.21       20.58      6.88 o 
  -7  18  13       30.06       24.09      5.98 o 
  -6  18  13       10.24       10.45      4.72 o 
  -5  18  13       82.80       72.88      7.06 o 
  -4  18  13       97.10      105.21      9.23 o 
  -3  18  13        1.25       -1.83      5.17 o 
  -2  18  13       75.06       72.30      7.85 o 
  -1  18  13       29.51       34.87      5.66 o 
   0  18  13        2.37       11.09      5.45 o 
   1  18  13       14.64       10.48      6.90 o 
 -11  19  13       27.96       44.69     14.02 o 
 -10  19  13       76.08       96.08     10.09 o 
  -9  19  13      169.84      172.67     12.76 o 
  -8  19  13       30.77       28.20      8.61 o 
  -7  19  13      456.29      474.67     16.84 o 
  -6  19  13       46.26       54.75      7.70 o 
  -5  19  13       14.52       16.11      6.57 o 
  -4  19  13        0.01       -2.81      5.22 o 
  -3  19  13        3.76       13.18      5.45 o 
  -2  19  13       89.52       91.08      7.87 o 
  -1  19  13        3.41        8.14      4.44 o 
   0  19  13       22.31       22.53      6.15 o 
 -10  20  13      101.34       83.68      9.71 o 
  -9  20  13      149.85      141.23     19.51 o 
  -8  20  13       33.75       32.70      7.59 o 
  -7  20  13        6.80        3.81      5.27 o 
  -6  20  13      594.65      604.10     17.05 o 
  -5  20  13       44.91       43.05      6.42 o 
  -4  20  13        7.14       -0.97      4.89 o 
  -3  20  13      407.55      434.06     17.55 o 
  -2  20  13      127.47      153.83      9.82 o 
  -1  20  13        0.03       -4.50      4.69 o 
  -9  21  13       28.96       19.79     17.10 o 
  -8  21  13       76.52       73.40     14.69 o 
  -7  21  13       40.66       49.44      7.69 o 
  -6  21  13       34.52       27.71      5.82 o 
  -5  21  13      100.36       88.03      8.04 o 
  -4  21  13        3.47        0.87      5.07 o 
  -3  21  13        2.01        9.61      6.88 o 
  -2  21  13       28.02       26.04      6.74 o 
  -1  21  13        8.24        9.45      7.08 o 
  -8  22  13        0.08       -7.62      7.87 o 
  -7  22  13       71.30       77.02     10.02 o 
  -6  22  13       39.26       31.51      8.30 o 
  -5  22  13       31.75       35.53      6.27 o 
  -4  22  13        0.01        4.66      5.47 o 
  -3  22  13      289.52      287.25     32.45 o 
  -2  22  13       30.30       27.41     11.31 o 
  -6  23  13        5.72        3.33      6.55 o 
  -5  23  13        3.52        5.86      5.91 o 
  -4  23  13      272.10      243.19     20.52 o 
 -15   0  14       24.80       35.95     12.93 o 
 -14   0  14      103.26      111.67     17.75 o 
 -13   0  14      254.28      220.36     22.39 o 
 -12   0  14      762.26      814.24     36.99 o 
 -11   0  14       81.27       60.45     11.79 o 
 -10   0  14      701.71      678.23     22.23 o 
  -9   0  14      204.98      193.37     20.18 o 
  -8   0  14        0.58       -3.99      4.56 o 
  -7   0  14     1611.41     1654.45     37.80 o 
  -6   0  14       21.95       18.70      5.01 o 
  -5   0  14     2379.89     2261.79     39.20 o 
  -4   0  14      114.47       89.23      8.61 o 
  -3   0  14     2059.38     1995.76     50.15 o 
  -2   0  14      273.39      288.33     20.46 o 
  -1   0  14     1268.29     1297.48     36.76 o 
   0   0  14       53.05       38.90      9.11 o 
   1   0  14      244.53      256.14     18.48 o 
   2   0  14      261.91      286.96     20.44 o 
   3   0  14        4.76        6.06     14.68 o 
 -15   1  14      421.91      457.85     30.26 o 
 -14   1  14       12.04        8.35      7.17 o 
 -13   1  14      564.86      567.92     22.47 o 
 -12   1  14      434.83      453.15     18.96 o 
 -11   1  14     1260.98     1268.30     50.87 o 
 -10   1  14      227.09      200.09      9.40 o 
  -9   1  14       11.27       10.36      4.17 o 
  -8   1  14       10.24       14.61      4.01 o 
  -7   1  14     1241.17     1162.15     18.08 o 
  -6   1  14     1401.87     1366.13     18.47 o 
  -5   1  14        7.33       11.27      3.60 o 
  -4   1  14       47.09       59.51      5.42 o 
  -3   1  14      186.57      162.06      6.97 o 
  -2   1  14      172.26      185.04      7.07 o 
  -1   1  14      116.15      130.78      6.35 o 
   0   1  14      117.91      130.97      8.28 o 
   1   1  14       46.80       49.45      6.32 o 
   2   1  14        0.54        3.65      6.60 o 
   3   1  14      369.23      384.68     16.19 o 
 -15   2  14        5.32        8.44      7.41 o 
 -14   2  14       84.85       66.17     12.72 o 
 -13   2  14       36.83       37.74     11.07 o 
 -12   2  14       11.54        8.75      5.67 o 
 -11   2  14       22.12       12.22      5.33 o 
 -10   2  14        6.58       13.90      5.00 o 
  -9   2  14      185.18      194.81      8.95 o 
  -8   2  14       52.68       52.91      5.34 o 
  -7   2  14      826.06      835.73     14.57 o 
  -6   2  14     2305.85     2214.85     29.87 o 
  -5   2  14     1979.25     1860.28     36.17 o 
  -4   2  14     3659.14     3587.86     41.49 o 
  -3   2  14      149.22      158.00      6.84 o 
  -2   2  14      348.02      302.73      7.84 o 
  -1   2  14     2038.48     1979.54     29.24 o 
   0   2  14       92.24       92.46      8.01 o 
   1   2  14      261.16      249.55     12.51 o 
   2   2  14      512.41      539.03     17.15 o 
   3   2  14       84.31       67.05      8.95 o 
 -15   3  14      252.12      264.28     32.94 o 
 -14   3  14        1.48        2.71      7.83 o 
 -13   3  14      128.43      125.57     10.61 o 
 -12   3  14      271.98      270.61     13.71 o 
 -11   3  14       65.83       57.97      7.28 o 
 -10   3  14      289.39      267.08     11.41 o 
  -9   3  14      239.95      238.47     15.32 o 
  -8   3  14       60.05       72.66      5.08 o 
  -7   3  14      270.57      228.62      7.47 o 
  -6   3  14      324.07      335.09      9.96 o 
  -5   3  14        7.99        9.34      3.18 o 
  -4   3  14      213.12      215.19      6.92 o 
  -3   3  14      228.26      242.56      7.80 o 
  -2   3  14       35.87       49.43      4.97 o 
  -1   3  14        0.05        3.53      3.55 o 
   0   3  14       51.88       54.98      7.22 o 
   1   3  14      162.81      162.77     10.43 o 
   2   3  14      198.57      245.12     12.95 o 
   3   3  14        4.55        5.21      5.98 o 
 -15   4  14       19.47       29.04      8.80 o 
 -14   4  14       26.49       29.99      7.56 o 
 -13   4  14        1.60        5.50      5.80 o 
 -12   4  14        3.53        1.94      5.35 o 
 -11   4  14       56.13       63.90      7.42 o 
 -10   4  14       40.19       38.52      5.98 o 
  -9   4  14       57.58       66.11      6.89 o 
  -8   4  14       59.22       58.81      6.67 o 
  -7   4  14      148.92      141.52      6.50 o 
  -6   4  14      325.98      335.31     10.90 o 
  -5   4  14       93.86       82.78      5.43 o 
  -4   4  14      554.21      544.31      9.71 o 
  -3   4  14      345.57      345.98      8.28 o 
  -2   4  14      159.11      156.13      7.67 o 
  -1   4  14        3.14       -0.82      3.50 o 
   0   4  14        9.22        9.93      4.04 o 
   1   4  14      169.36      171.90     10.64 o 
   2   4  14       56.31       43.23      7.49 o 
   3   4  14       41.16       41.19      7.81 o 
 -14   5  14       51.04       47.87      8.18 o 
 -13   5  14       28.73       41.11      7.43 o 
 -12   5  14       35.52       45.64      8.54 o 
 -11   5  14      322.47      323.04     13.06 o 
 -10   5  14        0.39        3.09      4.52 o 
  -9   5  14        1.59        0.56      4.25 o 
  -8   5  14        0.59       -1.59      3.36 o 
  -7   5  14       69.28       88.38      6.14 o 
  -6   5  14       99.11      115.90      6.62 o 
  -5   5  14      278.62      294.23      9.28 o 
  -4   5  14       79.43       88.52      4.56 o 
  -3   5  14        8.74       10.53      3.88 o 
  -2   5  14      329.89      326.20      9.81 o 
  -1   5  14      230.05      244.26      9.55 o 
   0   5  14      406.44      433.87     15.04 o 
   1   5  14      131.45      120.48      9.15 o 
   2   5  14        7.81        7.17      5.81 o 
   3   5  14       36.88       47.45      8.99 o 
 -14   6  14        3.31        0.84      6.02 o 
 -13   6  14       24.12       27.47      7.45 o 
 -12   6  14      501.69      479.83     16.49 o 
 -11   6  14      104.84      112.83      9.38 o 
 -10   6  14      180.28      194.02     10.75 o 
  -9   6  14      167.21      172.40      9.89 o 
  -8   6  14      185.01      183.94      9.48 o 
  -7   6  14      507.70      491.50     12.12 o 
  -6   6  14      877.49      913.75     24.02 o 
  -5   6  14     1163.15     1127.23     18.49 o 
  -4   6  14       24.40       19.23      3.15 o 
  -3   6  14      813.73      820.55     15.52 o 
  -2   6  14       53.85       51.02      5.11 o 
  -1   6  14      311.70      333.11     10.24 o 
   0   6  14       86.19      105.43      8.49 o 
   1   6  14        2.17        9.62      9.74 o 
   2   6  14       15.48       23.91      7.26 o 
   3   6  14      136.76      130.17     11.80 o 
 -14   7  14        3.74        2.51     11.40 o 
 -13   7  14      119.68      110.91     12.88 o 
 -12   7  14      104.57      102.61     11.81 o 
 -11   7  14      943.35      951.15     32.28 o 
 -10   7  14      863.88      861.77     25.52 o 
  -9   7  14       63.59       69.53      6.66 o 
  -8   7  14       96.63      119.00      8.00 o 
  -7   7  14        2.85        0.65      3.49 o 
  -6   7  14      628.78      692.77     13.63 o 
  -5   7  14        1.41        0.99      2.72 o 
  -4   7  14      316.52      318.69      9.35 o 
  -3   7  14      255.93      259.71      8.06 o 
  -2   7  14      494.27      461.71     10.61 o 
  -1   7  14      302.41      293.75     12.40 o 
   0   7  14     1170.86     1215.81     23.12 o 
   1   7  14        9.48       13.45      5.57 o 
   2   7  14       14.39       15.74     10.74 o 
   3   7  14      139.05      134.92     10.77 o 
 -14   8  14      298.92      283.75     20.11 o 
 -13   8  14       83.90       87.18     11.10 o 
 -12   8  14      490.53      500.43     19.97 o 
 -11   8  14      220.76      201.12     13.65 o 
 -10   8  14      110.73       93.94     11.45 o 
  -9   8  14        0.40       -0.32      4.13 o 
  -8   8  14        0.13       -0.18      4.21 o 
  -7   8  14      231.45      229.35     22.35 o 
  -6   8  14        0.23        1.39      3.09 o 
  -5   8  14      124.32      118.86      5.14 o 
  -4   8  14      215.21      203.55      8.36 o 
  -3   8  14     1180.59     1189.99     20.24 o 
  -2   8  14      371.75      399.36     10.82 o 
  -1   8  14      600.53      587.76     12.41 o 
   0   8  14       94.02       97.28      7.25 o 
   1   8  14      120.14      123.07      8.74 o 
   2   8  14       12.72        2.43      5.80 o 
   3   8  14       39.59       43.34     11.54 o 
 -14   9  14        0.02       -4.14     13.53 o 
 -13   9  14        2.53       11.45      7.75 o 
 -12   9  14       41.10       26.41      9.24 o 
 -11   9  14      768.70      758.64     24.17 o 
 -10   9  14       78.76       54.90      6.44 o 
  -9   9  14       95.79       85.86      9.27 o 
  -8   9  14      203.07      224.55     10.00 o 
  -7   9  14       36.77       49.91      7.57 o 
  -6   9  14        0.28        4.43      3.14 o 
  -5   9  14        0.56        0.11      2.97 o 
  -4   9  14       21.87       30.00      3.82 o 
  -3   9  14        8.26        9.20      3.50 o 
  -2   9  14     1887.20     1909.85     32.40 o 
  -1   9  14      748.90      771.20     15.81 o 
   0   9  14      168.90      155.94      9.15 o 
   1   9  14        4.68        9.98      4.81 o 
   2   9  14        6.09        0.59      6.13 o 
   3   9  14       30.73       42.20     11.14 o 
 -14  10  14       66.76       67.79     14.23 o 
 -13  10  14       38.18       49.50      9.12 o 
 -12  10  14       55.01       59.47      9.16 o 
 -11  10  14       13.96       24.85     12.53 o 
 -10  10  14       50.30       45.97      6.12 o 
  -9  10  14      403.95      345.03     12.15 o 
  -8  10  14      825.18      829.35     19.54 o 
  -7  10  14      607.75      588.77     15.52 o 
  -6  10  14      637.99      623.61     14.06 o 
  -5  10  14       68.62       50.56      4.48 o 
  -4  10  14      541.08      503.82     14.09 o 
  -3  10  14      116.27      114.34      6.77 o 
  -2  10  14     1110.90     1061.56     21.69 o 
  -1  10  14      630.45      660.17     16.38 o 
   0  10  14        5.94        9.26      4.64 o 
   1  10  14        8.95        3.63      6.82 o 
   2  10  14        8.31        5.12      6.07 o 
 -13  11  14        0.22        0.85      7.25 o 
 -12  11  14       45.01       34.46      8.39 o 
 -11  11  14       17.88       13.77      6.45 o 
 -10  11  14       55.10       59.25      7.38 o 
  -9  11  14        3.63       15.33      4.95 o 
  -8  11  14       43.53       52.66      6.36 o 
  -7  11  14      212.45      236.11      9.78 o 
  -6  11  14       14.31       20.10      5.36 o 
  -5  11  14      204.47      207.21     12.40 o 
  -4  11  14        0.70        0.93      2.90 o 
  -3  11  14       79.21       91.15      5.70 o 
  -2  11  14      891.69      912.62     19.85 o 
  -1  11  14       15.89       12.11      5.00 o 
   0  11  14        2.63       -5.11      7.02 o 
   1  11  14       85.31       95.20      7.85 o 
   2  11  14      180.25      215.58     13.92 o 
 -13  12  14        1.26        3.24      6.72 o 
 -12  12  14       50.44       69.58     14.12 o 
 -11  12  14        0.82        5.57      5.97 o 
 -10  12  14       91.45      112.01      8.34 o 
  -9  12  14     1066.34     1107.33     23.80 o 
  -8  12  14      668.64      655.43     16.77 o 
  -7  12  14       15.33        8.45      8.49 o 
  -6  12  14       35.85       37.91      6.09 o 
  -5  12  14      311.23      308.78      9.54 o 
  -4  12  14       78.53       67.49      5.17 o 
  -3  12  14       42.87       39.81      4.49 o 
  -2  12  14       44.93       53.28      5.95 o 
  -1  12  14       35.98       39.52      6.57 o 
   0  12  14      143.16      121.18      9.57 o 
   1  12  14       76.88       75.71      8.16 o 
   2  12  14       27.90       31.70     12.21 o 
 -13  13  14       16.44       15.89      7.29 o 
 -12  13  14       13.86       13.07      6.79 o 
 -11  13  14      309.95      327.37     15.51 o 
 -10  13  14       55.81       57.07      8.50 o 
  -9  13  14       18.63       26.54      5.58 o 
  -8  13  14       23.03       36.48      6.77 o 
  -7  13  14      250.08      239.15     13.12 o 
  -6  13  14      369.53      337.64     11.59 o 
  -5  13  14       23.52       25.11      5.07 o 
  -4  13  14       40.26       29.55      5.24 o 
  -3  13  14       23.83       27.57      4.06 o 
  -2  13  14       30.51       29.64      6.13 o 
  -1  13  14       90.57       79.71      8.12 o 
   0  13  14       67.93       62.64      7.67 o 
   1  13  14      161.51      178.63     11.63 o 
   2  13  14       19.42       21.69     10.80 o 
 -13  14  14      105.38       95.44     10.83 o 
 -12  14  14      240.22      222.28     28.31 o 
 -11  14  14       18.20       13.39      5.67 o 
 -10  14  14      175.11      161.44     10.17 o 
  -9  14  14      101.32      112.96      8.03 o 
  -8  14  14      268.75      264.06     13.39 o 
  -7  14  14      344.12      361.77     14.36 o 
  -6  14  14      134.07      115.42      8.03 o 
  -5  14  14      269.15      266.64     11.13 o 
  -4  14  14      411.76      388.17     11.04 o 
  -3  14  14       10.52        6.36      3.41 o 
  -2  14  14        0.02        0.54      3.99 o 
  -1  14  14      162.49      179.43     11.44 o 
   0  14  14        2.31       10.67      5.46 o 
   1  14  14      383.76      389.60     15.09 o 
 -12  15  14       25.34       14.31      6.71 o 
 -11  15  14      395.18      392.93     13.61 o 
 -10  15  14       69.76       62.00      6.91 o 
  -9  15  14       37.40       22.83      7.38 o 
  -8  15  14        0.11       -4.64      5.03 o 
  -7  15  14      159.17      145.60     10.26 o 
  -6  15  14      638.21      695.73     17.45 o 
  -5  15  14       33.99       38.55      6.88 o 
  -4  15  14      121.77      120.94      7.29 o 
  -3  15  14       22.02       28.35      4.33 o 
  -2  15  14      129.92      123.73      8.58 o 
  -1  15  14       83.53       67.12      7.84 o 
   0  15  14      116.44      123.44     17.50 o 
   1  15  14       46.14       66.66      9.82 o 
 -12  16  14        1.23        6.11      8.68 o 
 -11  16  14       20.63        3.81      7.83 o 
 -10  16  14        3.94        8.09      6.09 o 
  -9  16  14      160.00      146.47     11.68 o 
  -8  16  14       38.02       35.38     11.24 o 
  -7  16  14      338.53      347.79     15.51 o 
  -6  16  14        3.65        5.02      4.36 o 
  -5  16  14      152.22      149.25      9.24 o 
  -4  16  14       49.42       54.99      6.08 o 
  -3  16  14      364.72      350.31     12.37 o 
  -2  16  14       36.87       37.05      5.81 o 
  -1  16  14      148.63      144.05     16.24 o 
   0  16  14        7.47       10.02      5.51 o 
   1  16  14       61.28       52.40      9.49 o 
 -11  17  14      112.50      125.62     10.99 o 
 -10  17  14      467.85      487.31     19.12 o 
  -9  17  14      105.66      116.64     11.06 o 
  -8  17  14      289.60      279.28     15.34 o 
  -7  17  14      283.87      304.33     13.98 o 
  -6  17  14      508.15      482.72     17.68 o 
  -5  17  14        1.23        2.03      4.84 o 
  -4  17  14        9.58       10.06      4.72 o 
  -3  17  14       43.30       67.25      7.02 o 
  -2  17  14       50.38       66.21      6.96 o 
  -1  17  14      124.39      122.19     10.08 o 
   0  17  14        7.64        1.67      6.44 o 
 -11  18  14      138.15      124.18     11.24 o 
 -10  18  14       48.99       56.17      8.66 o 
  -9  18  14       14.38       15.71      7.17 o 
  -8  18  14        0.68        1.19      5.95 o 
  -7  18  14        0.83       -3.31      4.98 o 
  -6  18  14       76.39       76.88      8.35 o 
  -5  18  14       26.41       32.42      5.84 o 
  -4  18  14        7.39        6.54      4.64 o 
  -3  18  14       65.18       61.00      7.59 o 
  -2  18  14        3.74        5.92      4.66 o 
  -1  18  14       92.02       89.49      7.88 o 
   0  18  14      193.54      205.79     15.86 o 
 -10  19  14      588.16      587.09     21.48 o 
  -9  19  14      200.57      182.80     18.01 o 
  -8  19  14       66.26       68.02      9.38 o 
  -7  19  14        8.17       11.18      9.76 o 
  -6  19  14       23.71       13.54      5.26 o 
  -5  19  14      199.61      208.83     11.26 o 
  -4  19  14       72.24       69.10      8.50 o 
  -3  19  14        0.09        9.45      4.98 o 
  -2  19  14      237.42      229.76     11.82 o 
  -1  19  14        7.87       13.37      5.90 o 
 -10  20  14      174.40      133.20     18.95 o 
  -9  20  14       78.26       77.62     17.44 o 
  -8  20  14       85.64       86.68     10.46 o 
  -7  20  14       30.22       20.90      6.40 o 
  -6  20  14       17.30        8.84      6.61 o 
  -5  20  14       45.06       60.20      7.12 o 
  -4  20  14      179.32      150.43     28.12 o 
  -3  20  14       28.18       20.07      5.48 o 
  -2  20  14        3.56        6.41      5.67 o 
  -8  21  14       90.40       69.29      9.67 o 
  -7  21  14       32.41       21.90      6.63 o 
  -6  21  14        1.49        6.84      5.95 o 
  -5  21  14       18.83       26.22      5.95 o 
  -4  21  14        4.39       11.80      5.90 o 
  -3  21  14        5.40        8.12      7.47 o 
  -7  22  14       59.76       48.94      8.02 o 
  -6  22  14      260.18      228.07     19.86 o 
  -5  22  14       75.39       64.90      8.58 o 
  -4  22  14        2.95       -1.37      6.75 o 
 -15   1  15      132.35      121.37     13.30 o 
 -14   1  15       46.64       42.30     13.08 o 
 -13   1  15       22.37       15.99      8.49 o 
 -12   1  15      102.80       91.46      9.08 o 
 -11   1  15        1.86       -1.18      4.65 o 
 -10   1  15      155.13      177.00      9.02 o 
  -9   1  15       31.07       45.80      5.36 o 
  -8   1  15        7.44        5.62      4.93 o 
  -7   1  15     1295.82     1280.80     19.81 o 
  -6   1  15      303.50      284.44      8.29 o 
  -5   1  15       17.15       17.17      4.32 o 
  -4   1  15        4.76        4.60      4.23 o 
  -3   1  15     1282.96     1212.32     21.73 o 
  -2   1  15      443.59      443.55     10.50 o 
  -1   1  15       47.24       36.67      7.66 o 
   0   1  15        6.13       -5.85      5.85 o 
   1   1  15      282.83      311.11     17.30 o 
   2   1  15        8.34        9.28      7.80 o 
   3   1  15      138.46      143.44     16.66 o 
 -15   2  15       52.74       53.42     11.15 o 
 -14   2  15       15.08       16.41      8.64 o 
 -13   2  15      261.21      287.78     14.96 o 
 -12   2  15        7.35       10.16      5.58 o 
 -11   2  15      806.85      806.07     21.02 o 
 -10   2  15      581.72      538.22     14.04 o 
  -9   2  15      556.89      550.62     17.41 o 
  -8   2  15        0.55        2.45      3.64 o 
  -7   2  15      203.04      187.14      7.43 o 
  -6   2  15      169.55      180.06      8.25 o 
  -5   2  15        6.57        8.24      3.46 o 
  -4   2  15      478.36      457.89     11.91 o 
  -3   2  15       59.51       68.43      5.19 o 
  -2   2  15      435.40      392.22     12.17 o 
  -1   2  15       16.90       13.05      4.60 o 
   0   2  15      169.36      184.55     13.19 o 
   1   2  15        4.11        6.93      7.56 o 
   2   2  15       69.10       46.97     10.02 o 
   3   2  15        4.53       11.63     12.37 o 
 -15   3  15      151.98      179.55     15.66 o 
 -14   3  15      112.00      138.25     11.63 o 
 -13   3  15       29.07       25.67     16.44 o 
 -12   3  15      283.70      260.58     14.78 o 
 -11   3  15      885.32      863.10     21.87 o 
 -10   3  15      907.01      893.66     24.44 o 
  -9   3  15        0.79        0.42      3.78 o 
  -8   3  15      285.53      255.07      8.03 o 
  -7   3  15      918.49      899.50     17.64 o 
  -6   3  15      680.95      677.10     14.85 o 
  -5   3  15     1101.07     1073.09     17.52 o 
  -4   3  15      637.90      632.62     13.01 o 
  -3   3  15     1008.77      911.61     16.21 o 
  -2   3  15        1.55       -2.85      3.43 o 
  -1   3  15      643.97      679.25     18.95 o 
   0   3  15       65.99       73.10      7.98 o 
   1   3  15      866.45      860.62     21.70 o 
   2   3  15       47.68       38.22      7.66 o 
   3   3  15      168.31      194.94     19.85 o 
 -15   4  15      216.69      256.85     15.50 o 
 -14   4  15       75.91       98.36     14.25 o 
 -13   4  15        5.86        0.26      8.11 o 
 -12   4  15        2.82        4.71      8.31 o 
 -11   4  15      628.50      630.52     22.51 o 
 -10   4  15      151.70      172.01     10.38 o 
  -9   4  15      446.99      455.64     19.17 o 
  -8   4  15        0.16       -1.03      3.78 o 
  -7   4  15      132.22      155.26      7.75 o 
  -6   4  15     2371.59     2429.52     36.71 o 
  -5   4  15     1904.55     1938.90     30.67 o 
  -4   4  15       32.56       32.56      4.36 o 
  -3   4  15       13.61       15.90      4.21 o 
  -2   4  15        9.12       14.56      4.08 o 
  -1   4  15      129.27      140.56      7.67 o 
   0   4  15      665.03      662.09     18.04 o 
   1   4  15        2.22       -6.76      8.17 o 
   2   4  15       45.87       59.15      8.19 o 
   3   4  15       60.94       25.29     18.88 o 
 -14   5  15       71.46       74.62      9.52 o 
 -13   5  15       47.19       33.53      7.19 o 
 -12   5  15      511.58      528.77     19.23 o 
 -11   5  15      162.31      158.69     12.04 o 
 -10   5  15      314.55      325.51     12.87 o 
  -9   5  15       13.02        8.08      5.68 o 
  -8   5  15      224.84      215.13     11.01 o 
  -7   5  15       14.67        9.70      4.15 o 
  -6   5  15     1661.45     1651.54     32.54 o 
  -5   5  15      145.53      127.43      6.50 o 
  -4   5  15       87.11       87.83      4.97 o 
  -3   5  15       24.63       22.29      4.34 o 
  -2   5  15       44.65       53.10      6.29 o 
  -1   5  15      920.25      958.26     19.58 o 
   0   5  15       44.49       39.43      6.87 o 
   1   5  15      175.79      171.95     11.30 o 
   2   5  15        3.02       -6.57      6.57 o 
 -14   6  15      225.63      250.10     45.67 o 
 -13   6  15        0.02        4.00      7.01 o 
 -12   6  15       21.49       23.86      8.78 o 
 -11   6  15       86.51      115.86     11.06 o 
 -10   6  15      813.40      758.51     24.07 o 
  -9   6  15      400.26      404.28     16.20 o 
  -8   6  15        3.39       16.57      4.95 o 
  -7   6  15       93.94       79.99      6.20 o 
  -6   6  15       27.41       16.92      4.11 o 
  -5   6  15       14.62       10.91      3.47 o 
  -4   6  15      233.81      233.59      8.80 o 
  -3   6  15      320.17      291.74      9.54 o 
  -2   6  15        2.20        0.12      3.87 o 
  -1   6  15       98.08       97.92      6.88 o 
   0   6  15      102.37      119.97      7.57 o 
   1   6  15      186.31      183.13     14.72 o 
   2   6  15      149.20      169.26     11.71 o 
 -14   7  15      514.14      475.04     21.63 o 
 -13   7  15        3.44        1.02      6.52 o 
 -12   7  15      306.51      313.43     16.85 o 
 -11   7  15       19.39       10.26      8.03 o 
 -10   7  15      800.68      817.94     24.94 o 
  -9   7  15      147.30      148.44      8.97 o 
  -8   7  15      763.98      768.86     18.73 o 
  -7   7  15       39.32       34.99      4.88 o 
  -6   7  15      473.27      417.48     11.37 o 
  -5   7  15       27.51       27.51      3.90 o 
  -4   7  15      267.11      282.12     11.42 o 
  -3   7  15       11.50        9.47      4.20 o 
  -2   7  15       40.71       39.18      4.78 o 
  -1   7  15      240.16      265.34     10.14 o 
   0   7  15       11.51       10.67      4.44 o 
   1   7  15       13.85       18.06      6.23 o 
   2   7  15       35.91       49.67      8.06 o 
 -14   8  15        4.28       10.35      7.66 o 
 -13   8  15       26.34       20.46      7.66 o 
 -12   8  15      402.32      375.42     17.63 o 
 -11   8  15        1.53       -5.34      5.34 o 
 -10   8  15      513.47      513.19     46.87 o 
  -9   8  15      369.69      334.74     22.16 o 
  -8   8  15      124.25      100.91      7.83 o 
  -7   8  15       65.51       59.27      7.13 o 
  -6   8  15      556.90      559.54     18.90 o 
  -5   8  15       86.15       70.99      6.32 o 
  -4   8  15       53.45       47.58      4.91 o 
  -3   8  15      732.73      732.33     17.33 o 
  -2   8  15      404.39      399.23     11.21 o 
  -1   8  15       61.85       56.29      5.62 o 
   0   8  15        0.16        6.56      4.03 o 
   1   8  15        0.09       -5.18      5.18 o 
   2   8  15       34.75       26.73      7.23 o 
 -14   9  15       42.58       46.23      9.56 o 
 -13   9  15        7.47        3.54      7.14 o 
 -12   9  15      195.76      205.86     14.60 o 
 -11   9  15       60.65       58.76      8.85 o 
 -10   9  15      319.68      319.70     12.12 o 
  -9   9  15      133.07      121.06     12.46 o 
  -8   9  15       18.55       12.18      4.86 o 
  -7   9  15      238.97      240.84     10.51 o 
  -6   9  15      471.03      469.68     11.00 o 
  -5   9  15      123.00      142.93      7.51 o 
  -4   9  15       21.02       23.75      5.32 o 
  -3   9  15       15.35       15.78      4.76 o 
  -2   9  15      230.64      242.21     10.75 o 
  -1   9  15      213.12      235.45      9.64 o 
   0   9  15       23.81       24.08      5.15 o 
   1   9  15      133.95      139.89     16.43 o 
   2   9  15      148.44      141.78     15.39 o 
 -14  10  15       11.15       11.13      9.75 o 
 -13  10  15       19.88       20.98      7.91 o 
 -12  10  15       79.89       71.34      9.87 o 
 -11  10  15      472.63      477.87     44.09 o 
 -10  10  15       61.08       61.37      6.96 o 
  -9  10  15      430.84      391.14     13.22 o 
  -8  10  15       18.70        7.60      6.23 o 
  -7  10  15      911.59      872.78     27.12 o 
  -6  10  15     1240.43     1279.84     24.20 o 
  -5  10  15      539.05      519.57     17.82 o 
  -4  10  15       43.71       32.28      4.80 o 
  -3  10  15      541.62      557.67     15.11 o 
  -2  10  15       12.63       19.72      5.06 o 
  -1  10  15        1.54       -3.88      4.05 o 
   0  10  15      815.44      852.89     19.68 o 
   1  10  15     1912.85     2012.67     56.49 o 
   2  10  15       19.07        6.48      9.01 o 
 -13  11  15       31.07       29.60     17.00 o 
 -12  11  15        0.63       -5.93      5.93 o 
 -11  11  15       42.02       50.76      8.38 o 
 -10  11  15       96.61      106.24      8.26 o 
  -9  11  15        0.01        5.26      6.19 o 
  -8  11  15        0.10        0.09      4.19 o 
  -7  11  15        0.11       -3.00     10.02 o 
  -6  11  15      214.62      224.14     10.03 o 
  -5  11  15      942.58      941.37     16.41 o 
  -4  11  15        2.68        3.36      3.59 o 
  -3  11  15      349.77      292.57     11.41 o 
  -2  11  15       17.06       17.69      4.97 o 
  -1  11  15      168.45      169.53     11.12 o 
   0  11  15      166.90      178.70     11.69 o 
   1  11  15      607.60      630.95     19.34 o 
 -13  12  15        2.96        5.05     12.58 o 
 -12  12  15        1.48       12.44      6.63 o 
 -11  12  15      348.99      323.16     33.71 o 
 -10  12  15        1.35       -3.94      4.80 o 
  -9  12  15      202.12      194.06     10.15 o 
  -8  12  15        7.09        7.46      5.10 o 
  -7  12  15      117.80      111.70     12.62 o 
  -6  12  15      220.73      247.03     13.17 o 
  -5  12  15      369.88      348.33      9.66 o 
  -4  12  15       22.30       25.85      4.15 o 
  -3  12  15     1079.09     1125.73     23.25 o 
  -2  12  15      266.37      248.98     11.37 o 
  -1  12  15       47.26       49.54      7.28 o 
   0  12  15       20.13       13.67      5.98 o 
   1  12  15      366.25      398.30     18.22 o 
 -13  13  15      103.17      103.51     11.23 o 
 -12  13  15      144.45      126.55     12.88 o 
 -11  13  15        1.92        5.17      6.07 o 
 -10  13  15        1.54       -4.67      6.76 o 
  -9  13  15       21.50       19.27      5.42 o 
  -8  13  15      278.64      291.11     14.64 o 
  -7  13  15       70.81       71.45      9.14 o 
  -6  13  15      142.71      161.72     10.93 o 
  -5  13  15        1.38        0.21      3.24 o 
  -4  13  15      156.21      148.33      7.37 o 
  -3  13  15      310.50      295.20     11.84 o 
  -2  13  15       19.33       24.91      5.57 o 
  -1  13  15      105.33      113.62     12.52 o 
   0  13  15        0.04        4.70      5.14 o 
   1  13  15      122.10      145.15     13.01 o 
 -13  14  15        5.14       -1.62     12.06 o 
 -12  14  15       16.58       30.11      7.37 o 
 -11  14  15      198.74      200.14     10.89 o 
 -10  14  15       59.61       57.54     11.01 o 
  -9  14  15      111.20       88.88      9.81 o 
  -8  14  15      482.02      471.38     18.87 o 
  -7  14  15       22.53       29.76      9.84 o 
  -6  14  15      236.15      244.55     13.19 o 
  -5  14  15       53.52       57.03      5.67 o 
  -4  14  15      114.12      134.01      7.11 o 
  -3  14  15      840.22      833.85     16.08 o 
  -2  14  15        3.33       -0.66      4.96 o 
  -1  14  15       59.90       63.14      8.01 o 
   0  14  15        0.40        1.20      6.71 o 
 -12  15  15        4.17       -0.99      5.88 o 
 -11  15  15       20.09       25.35      6.17 o 
 -10  15  15        1.58        6.23      6.63 o 
  -9  15  15      300.23      323.26     15.54 o 
  -8  15  15        8.78        5.02      6.11 o 
  -7  15  15        9.97       13.20      6.82 o 
  -6  15  15        0.09        0.27      4.76 o 
  -5  15  15       85.93       69.12      7.01 o 
  -4  15  15        7.89        6.93      3.72 o 
  -3  15  15       60.60       64.63      5.66 o 
  -2  15  15      285.20      302.06     14.76 o 
  -1  15  15      148.19      172.47     11.73 o 
   0  15  15      187.58      195.70     15.45 o 
 -12  16  15      111.05      106.38     13.96 o 
 -11  16  15       89.02       86.59     11.74 o 
 -10  16  15       61.18       67.10      9.44 o 
  -9  16  15      182.97      178.11     13.38 o 
  -8  16  15      334.77      347.11     16.63 o 
  -7  16  15       99.71      104.58      9.53 o 
  -6  16  15      113.18      102.54      9.43 o 
  -5  16  15       30.55       13.86      5.11 o 
  -4  16  15      364.53      341.65     11.52 o 
  -3  16  15       49.98       43.89      5.67 o 
  -2  16  15       12.11        9.73      5.50 o 
  -1  16  15       15.53       17.51      6.24 o 
   0  16  15       25.96       10.38      7.22 o 
 -11  17  15        8.90        3.97      8.99 o 
 -10  17  15      446.32      448.19     27.45 o 
  -9  17  15      384.08      357.04     21.57 o 
  -8  17  15      178.38      182.85     13.85 o 
  -7  17  15        0.11       -4.33      4.95 o 
  -6  17  15      139.39      149.64     11.07 o 
  -5  17  15      225.61      210.33     13.24 o 
  -4  17  15        2.55        7.60      4.32 o 
  -3  17  15      301.13      296.89     11.67 o 
  -2  17  15       14.53       10.65      5.76 o 
  -1  17  15       96.26      103.25     11.86 o 
 -11  18  15      182.63      185.11     13.72 o 
 -10  18  15      209.92      160.34     13.13 o 
  -9  18  15        2.09       -0.53      6.23 o 
  -8  18  15       29.82       37.16      8.32 o 
  -7  18  15      221.60      232.61     13.80 o 
  -6  18  15       33.57       23.75      6.65 o 
  -5  18  15      751.29      774.12     19.77 o 
  -4  18  15      203.08      183.54      9.47 o 
  -3  18  15       34.74       42.31      7.77 o 
  -2  18  15      156.54      180.21     12.31 o 
  -1  18  15       60.38       73.08     15.32 o 
 -10  19  15       25.98       32.91     12.25 o 
  -9  19  15      109.26      132.32     24.87 o 
  -8  19  15        2.17       -0.28      6.23 o 
  -7  19  15       12.00       18.64      9.32 o 
  -6  19  15       64.68       70.72      8.67 o 
  -5  19  15       97.85      114.11      9.04 o 
  -4  19  15       29.98       35.28      7.33 o 
  -3  19  15       37.88       47.53      6.07 o 
  -2  19  15       57.58       59.90      8.42 o 
  -9  20  15      267.34      246.61     16.24 o 
  -8  20  15       14.40       22.58      7.57 o 
  -7  20  15       55.82       64.41      8.65 o 
  -6  20  15      245.76      241.03     14.29 o 
  -5  20  15      258.59      280.58     14.19 o 
  -4  20  15       17.46       12.76      6.44 o 
  -3  20  15       19.91       14.95      5.35 o 
  -8  21  15       27.17       47.93     14.85 o 
  -7  21  15       29.67       30.67      7.33 o 
  -6  21  15       15.21       17.81      6.63 o 
  -5  21  15        5.72       -2.52      5.80 o 
 -15   0  16       82.26      116.00     19.12 o 
 -14   0  16       43.94       52.64     13.87 o 
 -13   0  16       15.16       39.56     12.46 o 
 -12   0  16       88.09       80.10     24.07 o 
 -11   0  16      142.45      144.52     18.30 o 
 -10   0  16     1975.69     1940.70     45.44 o 
  -9   0  16       64.64       57.76     13.65 o 
  -8   0  16       34.20       45.27      8.79 o 
  -7   0  16     3742.88     3520.54    160.97 o 
  -6   0  16     1720.75     1705.57     39.10 o 
  -5   0  16      209.53      216.44     12.57 o 
  -4   0  16     1172.00     1092.24     61.12 o 
  -3   0  16        1.85       -4.76      5.14 o 
  -2   0  16        2.39       -7.44     11.77 o 
  -1   0  16     1142.01     1172.66     50.70 o 
   0   0  16      903.67      850.89     43.85 o 
   1   0  16      599.29      536.77     36.76 o 
   2   0  16       69.59       48.27     19.71 o 
 -15   1  16       39.88       37.88      9.56 o 
 -14   1  16      776.74      824.41     29.09 o 
 -13   1  16        1.31        4.04      6.60 o 
 -12   1  16      247.53      247.29     13.25 o 
 -11   1  16      115.06      140.93      8.68 o 
 -10   1  16       70.00       84.46      6.98 o 
  -9   1  16      199.60      212.50      9.80 o 
  -8   1  16      270.51      287.97     10.01 o 
  -7   1  16      249.54      265.60      9.66 o 
  -6   1  16      326.65      319.04     10.06 o 
  -5   1  16      329.12      352.11     10.83 o 
  -4   1  16      140.27      132.30      7.58 o 
  -3   1  16        5.60        4.82      3.77 o 
  -2   1  16        0.88       -5.47      5.47 o 
  -1   1  16      230.13      229.46     17.49 o 
   0   1  16      612.90      626.90     21.75 o 
   1   1  16      138.82      165.87     19.48 o 
   2   1  16      237.13      248.99     17.15 o 
 -15   2  16        4.72       -4.82      6.91 o 
 -14   2  16      253.48      252.14     17.52 o 
 -13   2  16       24.72       16.45      6.51 o 
 -12   2  16       13.49       21.77      6.77 o 
 -11   2  16       46.07       62.49     10.47 o 
 -10   2  16      397.58      387.11     12.16 o 
  -9   2  16      133.25      135.50      8.90 o 
  -8   2  16       36.77       41.18      5.24 o 
  -7   2  16       53.15       71.72      6.08 o 
  -6   2  16      246.97      237.55      7.91 o 
  -5   2  16      438.61      413.80     11.49 o 
  -4   2  16      194.32      203.61      8.52 o 
  -3   2  16      289.03      226.94      9.82 o 
  -2   2  16        8.64       15.05      6.62 o 
  -1   2  16        0.98        8.29      6.82 o 
   0   2  16        4.05        0.64      7.14 o 
   1   2  16       15.06       13.27      8.33 o 
   2   2  16       28.70       12.67      8.72 o 
 -15   3  16       20.63       20.78      8.53 o 
 -14   3  16        7.70        6.47      6.52 o 
 -13   3  16      117.14      116.21     12.74 o 
 -12   3  16       55.84       58.66      7.88 o 
 -11   3  16      953.39      949.87     23.48 o 
 -10   3  16      112.16      103.50     11.14 o 
  -9   3  16        5.30        4.29      4.15 o 
  -8   3  16      275.50      245.43      9.26 o 
  -7   3  16     1033.16      967.92     24.06 o 
  -6   3  16       44.35       37.93      5.05 o 
  -5   3  16      119.05      136.11      7.35 o 
  -4   3  16      568.90      525.13     12.91 o 
  -3   3  16       64.66       52.62      6.37 o 
  -2   3  16       14.88        7.39      4.78 o 
  -1   3  16        0.23       -6.16      6.16 o 
   0   3  16      141.49      153.45     21.40 o 
   1   3  16        3.99       -6.86     10.89 o 
   2   3  16      136.97      153.89     17.24 o 
 -15   4  16       10.74       22.33     17.03 o 
 -14   4  16       62.36       53.21      8.61 o 
 -13   4  16       25.63       32.28      7.20 o 
 -12   4  16        0.14       -4.83      6.43 o 
 -11   4  16        0.01       -3.86      4.71 o 
 -10   4  16       78.13       92.12      8.36 o 
  -9   4  16       18.65       15.07      5.25 o 
  -8   4  16        0.43        1.51      3.78 o 
  -7   4  16     2096.73     1981.33     31.62 o 
  -6   4  16       82.50       85.56      6.44 o 
  -5   4  16       11.12       10.12      4.57 o 
  -4   4  16       77.55       78.02      5.92 o 
  -3   4  16      295.81      326.57     13.36 o 
  -2   4  16       41.22       37.42      5.90 o 
  -1   4  16      208.13      199.41     17.90 o 
   0   4  16        6.79        5.16      9.28 o 
   1   4  16        3.35        4.24      8.49 o 
   2   4  16       62.72       35.61     13.80 o 
 -14   5  16       94.18       77.05     11.53 o 
 -13   5  16        3.85        7.11      6.14 o 
 -12   5  16       41.72       41.40      7.27 o 
 -11   5  16       88.16       62.00      9.19 o 
 -10   5  16       91.83       89.19     10.15 o 
  -9   5  16     1306.65     1245.74     26.52 o 
  -8   5  16       30.72       33.31      5.13 o 
  -7   5  16      199.73      225.16      9.42 o 
  -6   5  16      151.52      161.66      8.20 o 
  -5   5  16      994.49     1014.29     24.64 o 
  -4   5  16       30.16       30.00      8.07 o 
  -3   5  16      752.37      777.65     18.03 o 
  -2   5  16       78.03       66.41      6.33 o 
  -1   5  16        0.05       -3.62      3.92 o 
   0   5  16      284.12      276.74     13.73 o 
   1   5  16        8.20        3.36      6.12 o 
   2   5  16        1.48        0.47      7.93 o 
 -14   6  16        4.55       13.70      8.52 o 
 -13   6  16        0.03        6.57      7.21 o 
 -12   6  16       37.70       36.56     11.59 o 
 -11   6  16      817.24      788.41     25.61 o 
 -10   6  16      597.50      588.14     24.27 o 
  -9   6  16       11.56       23.52      6.91 o 
  -8   6  16       11.07        4.12      4.07 o 
  -7   6  16      413.81      421.06     15.55 o 
  -6   6  16      528.52      516.37     13.07 o 
  -5   6  16       18.78       28.81      4.49 o 
  -4   6  16      229.80      223.17     11.79 o 
  -3   6  16       44.50       51.80      5.77 o 
  -2   6  16      315.26      324.99     10.92 o 
  -1   6  16       22.28       17.87      4.85 o 
   0   6  16       79.43      106.39      9.54 o 
   1   6  16       95.19       98.31      9.74 o 
 -14   7  16      728.56      705.96     26.77 o 
 -13   7  16        0.61       -6.50      6.50 o 
 -12   7  16       63.92       67.58     10.04 o 
 -11   7  16      481.00      439.89     21.05 o 
 -10   7  16      155.26      174.75     12.79 o 
  -9   7  16      245.61      265.68     11.23 o 
  -8   7  16      157.59      136.69      7.80 o 
  -7   7  16       33.03       24.82      5.19 o 
  -6   7  16       17.32       11.75      4.11 o 
  -5   7  16      740.93      733.84     17.34 o 
  -4   7  16        5.36        5.79      5.24 o 
  -3   7  16      994.63     1029.33     26.60 o 
  -2   7  16        0.60       -4.82      4.82 o 
  -1   7  16       66.69       66.74      6.03 o 
   0   7  16       85.55       83.02      9.29 o 
   1   7  16        2.70       -4.46      5.95 o 
 -14   8  16      193.90      204.36     15.92 o 
 -13   8  16        7.77        6.85      7.19 o 
 -12   8  16        0.32        0.99      6.76 o 
 -11   8  16      102.20       95.61     10.62 o 
 -10   8  16      352.67      367.22     16.63 o 
  -9   8  16       12.46       14.08      6.92 o 
  -8   8  16      447.09      435.01     13.92 o 
  -7   8  16      342.89      293.09      9.84 o 
  -6   8  16     1116.05     1109.27     20.59 o 
  -5   8  16       97.27       90.65      7.24 o 
  -4   8  16      366.70      355.71     12.01 o 
  -3   8  16      353.18      339.45     12.05 o 
  -2   8  16       12.48       14.48      4.66 o 
  -1   8  16       41.60       33.96      5.26 o 
   0   8  16      106.33      102.24      7.12 o 
   1   8  16      172.76      192.80     10.96 o 
 -14   9  16       51.15       49.39      9.94 o 
 -13   9  16       12.85       19.55      7.90 o 
 -12   9  16        8.22       12.46     10.27 o 
 -11   9  16        1.95        9.77     11.44 o 
 -10   9  16       55.96       47.59     14.54 o 
  -9   9  16      572.35      588.10     19.58 o 
  -8   9  16       95.51      105.96      8.14 o 
  -7   9  16       12.81       13.02      4.29 o 
  -6   9  16       12.77       20.87      6.82 o 
  -5   9  16      318.69      314.77     11.92 o 
  -4   9  16       78.11       77.96      7.07 o 
  -3   9  16      144.83      150.17      9.30 o 
  -2   9  16        3.72        1.39      4.34 o 
  -1   9  16       28.61       25.10      5.73 o 
   0   9  16        2.05       -1.51      4.54 o 
   1   9  16      227.47      233.73     18.18 o 
 -14  10  16       29.07       33.77     20.61 o 
 -13  10  16        6.06        3.18      6.88 o 
 -12  10  16        9.42        7.00     11.96 o 
 -11  10  16      137.12      172.80     13.29 o 
 -10  10  16      341.87      353.79     12.97 o 
  -9  10  16        7.69        9.95      5.10 o 
  -8  10  16       98.84       96.61     10.18 o 
  -7  10  16      176.53      183.19      9.30 o 
  -6  10  16      127.53      137.99      9.48 o 
  -5  10  16        0.30        3.58      4.18 o 
  -4  10  16      186.52      176.79     13.60 o 
  -3  10  16      229.61      212.42     10.91 o 
  -2  10  16      183.03      199.61     11.27 o 
  -1  10  16       39.59       47.42      6.54 o 
   0  10  16       94.49       94.50      9.14 o 
   1  10  16        0.29       -8.65      8.65 o 
 -13  11  16       76.60       75.47     10.35 o 
 -12  11  16      116.89      129.88     32.61 o 
 -11  11  16      111.36       92.34     10.30 o 
 -10  11  16        0.71        6.19      5.93 o 
  -9  11  16        7.83        9.90      4.93 o 
  -8  11  16      125.21      141.22      8.87 o 
  -7  11  16        7.92        6.22      6.47 o 
  -6  11  16      303.27      351.26     12.03 o 
  -5  11  16        1.07       -3.76      3.76 o 
  -4  11  16      293.30      308.67     11.09 o 
  -3  11  16      657.09      668.84     17.44 o 
  -2  11  16        2.24        3.94      4.86 o 
  -1  11  16       28.93       29.12      5.91 o 
   0  11  16      195.74      214.15     13.02 o 
 -13  12  16        0.02       -2.00      6.34 o 
 -12  12  16        4.68        2.30      6.61 o 
 -11  12  16       97.38       89.71     10.10 o 
 -10  12  16        0.27       -5.81      8.03 o 
  -9  12  16      291.59      294.51     11.89 o 
  -8  12  16      332.08      345.85     34.59 o 
  -7  12  16      115.94      107.71     10.96 o 
  -6  12  16        2.36       -4.10      4.10 o 
  -5  12  16       21.09       19.51      4.48 o 
  -4  12  16      274.52      297.96     11.20 o 
  -3  12  16      536.44      558.36     16.05 o 
  -2  12  16       47.66       37.69      6.19 o 
  -1  12  16       23.90       20.71      6.79 o 
   0  12  16       83.14       83.70      9.03 o 
 -13  13  16       68.17       61.18      9.72 o 
 -12  13  16      185.72      197.43     16.85 o 
 -11  13  16      222.04      216.56     11.46 o 
 -10  13  16      268.12      270.41     11.93 o 
  -9  13  16      148.84      160.94     12.91 o 
  -8  13  16        4.14        9.05      6.40 o 
  -7  13  16      273.67      274.73     15.09 o 
  -6  13  16       98.73       93.62      9.22 o 
  -5  13  16      156.22      165.09      8.06 o 
  -4  13  16      117.15       84.85      6.81 o 
  -3  13  16      175.99      185.85     10.62 o 
  -2  13  16      121.03      111.61     10.24 o 
  -1  13  16        0.04       -0.42      5.19 o 
   0  13  16      502.54      530.71     22.03 o 
 -12  14  16      481.86      457.50     18.73 o 
 -11  14  16      300.99      342.42     15.33 o 
 -10  14  16       80.45       77.48      9.70 o 
  -9  14  16      177.79      158.88     29.91 o 
  -8  14  16      121.28      108.16     11.23 o 
  -7  14  16        3.91        4.71     14.24 o 
  -6  14  16      124.33      127.68     10.30 o 
  -5  14  16      202.92      204.39      8.83 o 
  -4  14  16       10.00       11.05      4.19 o 
  -3  14  16      129.72      151.89      9.78 o 
  -2  14  16      779.51      819.89     23.27 o 
  -1  14  16      119.48      115.82     10.24 o 
 -12  15  16       51.49       68.34     15.64 o 
 -11  15  16      129.74      117.45     11.32 o 
 -10  15  16      174.52      200.44     14.31 o 
  -9  15  16      121.78      121.51     11.98 o 
  -8  15  16        6.61       20.32      7.63 o 
  -7  15  16       23.35       21.22      7.48 o 
  -6  15  16        2.10        3.18      5.42 o 
  -5  15  16       71.23       79.15      6.21 o 
  -4  15  16       64.74       80.25      6.38 o 
  -3  15  16       81.79       91.60      8.33 o 
  -2  15  16       20.33       21.51      6.47 o 
  -1  15  16      105.07      118.54     12.51 o 
 -11  16  16       58.32       60.87      9.37 o 
 -10  16  16       80.01       95.35     10.94 o 
  -9  16  16      212.07      171.01     20.38 o 
  -8  16  16      157.44      143.61     12.87 o 
  -7  16  16       20.71       30.06      8.91 o 
  -6  16  16      208.86      203.58     12.89 o 
  -5  16  16        5.91        8.13      4.05 o 
  -4  16  16      569.20      581.84     13.75 o 
  -3  16  16       11.39        7.32      6.37 o 
  -2  16  16        4.19        6.59      5.78 o 
  -1  16  16       17.04       13.04      9.65 o 
 -11  17  16      106.11      115.20     18.26 o 
 -10  17  16      242.31      202.88     14.83 o 
  -9  17  16       58.79       84.75     10.47 o 
  -8  17  16      115.50       91.39     10.79 o 
  -7  17  16       63.66       61.11      9.84 o 
  -6  17  16      104.84       86.20      9.28 o 
  -5  17  16       32.00       23.21      5.48 o 
  -4  17  16      116.30      129.63     10.83 o 
  -3  17  16      103.63      107.83     10.20 o 
  -2  17  16        2.03       -4.12      6.59 o 
 -10  18  16      282.86      257.80     16.46 o 
  -9  18  16        1.19       -6.05      6.05 o 
  -8  18  16        2.85       -3.15      6.23 o 
  -7  18  16       34.61       26.11      7.95 o 
  -6  18  16       39.95       53.09     13.28 o 
  -5  18  16      147.18      136.93      9.82 o 
  -4  18  16        0.51       -0.59      3.84 o 
  -3  18  16      345.29      357.27     16.12 o 
  -9  19  16       87.12       91.31     11.31 o 
  -8  19  16       79.70       52.40      9.38 o 
  -7  19  16      171.15      157.39     12.03 o 
  -6  19  16       52.82       55.73      8.45 o 
  -5  19  16      106.08      112.28      9.26 o 
  -4  19  16       35.73       33.25      5.67 o 
  -8  20  16        6.87       18.45      7.97 o 
  -7  20  16       20.95       34.83      7.66 o 
  -6  20  16       42.15       43.03      7.98 o 
  -5  20  16        1.77       -5.54      5.54 o 
 -15   1  17       12.76       13.51      8.14 o 
 -14   1  17        4.01       -6.15      6.15 o 
 -13   1  17       11.32        9.64      6.09 o 
 -12   1  17      224.82      232.27     13.13 o 
 -11   1  17        9.26       10.94      4.99 o 
 -10   1  17        5.07        0.86      4.22 o 
  -9   1  17        3.92        5.80      4.28 o 
  -8   1  17       15.84       14.58      5.26 o 
  -7   1  17       97.09      105.55      8.06 o 
  -6   1  17       14.99       14.39      4.56 o 
  -5   1  17       55.10       60.31      5.98 o 
  -4   1  17      130.38      123.67      7.46 o 
  -3   1  17       14.09       14.43      5.82 o 
  -2   1  17       99.50      118.80     13.95 o 
  -1   1  17      297.36      256.00     19.33 o 
   0   1  17      441.61      438.11     23.68 o 
   1   1  17        2.49       -9.51     27.78 o 
 -14   2  17      436.90      480.73     26.29 o 
 -13   2  17       85.18       85.69      9.29 o 
 -12   2  17      187.22      193.05     12.28 o 
 -11   2  17      178.33      161.11      9.40 o 
 -10   2  17      583.71      568.64     16.04 o 
  -9   2  17       59.90       55.04      6.05 o 
  -8   2  17      676.67      728.12     21.59 o 
  -7   2  17      282.67      279.31      9.98 o 
  -6   2  17        0.37       -4.37      4.37 o 
  -5   2  17     1121.94     1124.04     21.03 o 
  -4   2  17        0.16        0.06      3.99 o 
  -3   2  17       76.13       92.73      8.46 o 
  -2   2  17       18.31       25.44      6.11 o 
  -1   2  17        6.66       10.09     10.83 o 
   0   2  17       83.23      109.46     15.32 o 
   1   2  17        4.96       -7.51      7.51 o 
 -14   3  17      209.74      191.49     18.76 o 
 -13   3  17       69.56       63.75      9.82 o 
 -12   3  17       10.93       14.45      6.12 o 
 -11   3  17      967.45      992.57     28.29 o 
 -10   3  17        0.07       -1.61      4.19 o 
  -9   3  17     1534.66     1450.01     30.87 o 
  -8   3  17      328.88      335.45     10.80 o 
  -7   3  17      587.60      589.42     23.59 o 
  -6   3  17       15.12        9.86      5.32 o 
  -5   3  17        6.26       11.65      4.38 o 
  -4   3  17      187.56      185.16      8.43 o 
  -3   3  17       16.32       11.32      5.86 o 
  -2   3  17        9.30        7.37      5.69 o 
  -1   3  17       37.93       39.23      9.10 o 
   0   3  17       39.63       37.73     14.07 o 
   1   3  17        9.79        9.82      8.53 o 
 -14   4  17      745.83      819.89     24.03 o 
 -13   4  17      123.85      115.82     18.54 o 
 -12   4  17      393.30      389.12     15.28 o 
 -11   4  17      154.52      181.17     13.91 o 
 -10   4  17       95.78      109.83      8.97 o 
  -9   4  17      798.34      752.72     19.62 o 
  -8   4  17       40.38       40.84      5.37 o 
  -7   4  17        0.64        0.05      6.37 o 
  -6   4  17        4.00       13.32      4.32 o 
  -5   4  17      427.07      451.49     13.96 o 
  -4   4  17       17.22       13.12      7.92 o 
  -3   4  17      212.82      193.95     11.06 o 
  -2   4  17       55.47       54.68      6.88 o 
  -1   4  17      174.65      185.72     13.82 o 
   0   4  17       42.53       56.90     10.57 o 
   1   4  17       31.13       35.63      9.72 o 
 -14   5  17        9.77       10.87     12.35 o 
 -13   5  17      250.45      239.57     16.72 o 
 -12   5  17        4.07       11.76      7.23 o 
 -11   5  17       75.61       71.27     14.73 o 
 -10   5  17        3.02        3.41      6.15 o 
  -9   5  17      248.71      233.50     11.49 o 
  -8   5  17       59.37       66.70      6.32 o 
  -7   5  17       35.29       30.65      5.17 o 
  -6   5  17      103.41      123.37      7.53 o 
  -5   5  17       39.14       49.20      5.89 o 
  -4   5  17      667.62      681.62     18.47 o 
  -3   5  17      284.09      307.33     17.40 o 
  -2   5  17       18.61       12.38      5.40 o 
  -1   5  17       74.52       74.33     10.02 o 
   0   5  17      572.51      610.61     22.28 o 
   1   5  17       61.92       44.42     13.68 o 
 -14   6  17      154.26      192.66     18.64 o 
 -13   6  17        2.57        1.24      6.92 o 
 -12   6  17      165.58      179.20     14.32 o 
 -11   6  17       21.16       10.67      8.76 o 
 -10   6  17       34.76       54.14     15.92 o 
  -9   6  17      740.28      697.58     15.98 o 
  -8   6  17      159.12      177.93      8.93 o 
  -7   6  17       73.90       70.65      6.22 o 
  -6   6  17       34.19       29.68      6.50 o 
  -5   6  17      337.75      315.44     23.86 o 
  -4   6  17       16.82       24.82     14.73 o 
  -3   6  17        9.36        9.84      5.19 o 
  -2   6  17       34.14       25.52      7.36 o 
  -1   6  17      265.69      261.90     14.28 o 
   0   6  17      256.62      245.73     15.98 o 
   1   6  17       87.94       89.75     21.61 o 
 -14   7  17       24.78       26.78      8.77 o 
 -13   7  17        9.28       -3.40      6.44 o 
 -12   7  17        0.05        2.79      6.56 o 
 -11   7  17      180.52      174.01     13.51 o 
 -10   7  17        0.63        3.86      6.02 o 
  -9   7  17        8.60        8.36      6.61 o 
  -8   7  17       49.87       56.66      6.03 o 
  -7   7  17       36.88       43.33      5.37 o 
  -6   7  17       56.58       71.76      6.04 o 
  -5   7  17      157.64      150.60     12.39 o 
  -4   7  17        4.49        4.97      6.41 o 
  -3   7  17       47.37       66.14     24.40 o 
  -2   7  17       53.31       41.55      6.12 o 
  -1   7  17       12.90       22.10      5.15 o 
   0   7  17       49.28       55.93      7.74 o 
 -14   8  17        7.12       -4.53      7.25 o 
 -13   8  17       37.21       24.43     14.76 o 
 -12   8  17       39.18       18.84     10.81 o 
 -11   8  17      116.37      102.80     10.99 o 
 -10   8  17       87.29       82.34      9.95 o 
  -9   8  17        1.19       -4.45      4.45 o 
  -8   8  17        6.03        4.67      4.31 o 
  -7   8  17        1.61        3.79      4.06 o 
  -6   8  17      503.71      522.28     16.45 o 
  -5   8  17        0.70        3.59      6.30 o 
  -4   8  17      712.66      745.33     21.44 o 
  -3   8  17      182.09      162.84     11.49 o 
  -2   8  17      177.05      176.02     15.00 o 
  -1   8  17      143.44      170.01      9.34 o 
   0   8  17        4.03        8.19      7.50 o 
 -14   9  17       66.20       66.67     29.54 o 
 -13   9  17       10.97       10.47      7.42 o 
 -12   9  17      136.47      124.30     12.17 o 
 -11   9  17       43.44       31.73      7.92 o 
 -10   9  17        4.31        2.66      5.24 o 
  -9   9  17        4.66        6.73      4.97 o 
  -8   9  17      154.79      164.57      9.83 o 
  -7   9  17      130.55      133.28      8.74 o 
  -6   9  17      141.87      146.41     11.98 o 
  -5   9  17        4.62       -1.54      5.72 o 
  -4   9  17      188.50      153.54     11.25 o 
  -3   9  17       27.24       38.50      6.39 o 
  -2   9  17        4.75       -4.13      4.52 o 
  -1   9  17        0.01       -2.90      4.85 o 
   0   9  17      247.37      269.69     16.41 o 
 -13  10  17       48.30       31.46      9.00 o 
 -12  10  17       40.51       27.38      8.22 o 
 -11  10  17        0.05       -3.47      9.84 o 
 -10  10  17      492.77      532.14     16.23 o 
  -9  10  17      653.04      702.03     18.78 o 
  -8  10  17      461.29      468.38     19.62 o 
  -7  10  17       22.67       25.82      7.59 o 
  -6  10  17      157.62      156.23     14.57 o 
  -5  10  17      121.17      130.63      8.83 o 
  -4  10  17        3.52        6.54      5.84 o 
  -3  10  17     1150.72     1136.29     24.29 o 
  -2  10  17      236.81      257.44     12.13 o 
  -1  10  17        6.68        3.70      5.13 o 
   0  10  17       19.36       10.54     25.25 o 
 -13  11  17       10.22       23.01      8.09 o 
 -12  11  17       33.92       39.73      8.75 o 
 -11  11  17      227.39      221.99     14.78 o 
 -10  11  17       53.22       59.50      7.40 o 
  -9  11  17      119.30      115.45      8.87 o 
  -8  11  17      178.27      167.85     13.33 o 
  -7  11  17        1.44       -1.07      4.98 o 
  -6  11  17        0.03       -2.24      4.84 o 
  -5  11  17       89.72      101.89     12.33 o 
  -4  11  17      196.69      223.32     13.29 o 
  -3  11  17       41.67       48.59      6.88 o 
  -2  11  17        3.67        5.65      5.05 o 
  -1  11  17       74.48       67.53      7.67 o 
 -13  12  17        0.55        1.29      7.53 o 
 -12  12  17       22.08       26.68     10.21 o 
 -11  12  17       15.46       16.33      7.02 o 
 -10  12  17      534.11      548.29     16.66 o 
  -9  12  17      427.45      439.89     14.36 o 
  -8  12  17       31.99       29.68      7.99 o 
  -7  12  17        1.12       -4.01      5.86 o 
  -6  12  17       30.66       36.42      7.29 o 
  -5  12  17      839.08      855.49     20.39 o 
  -4  12  17      395.77      395.05     13.94 o 
  -3  12  17      629.06      593.09     17.00 o 
  -2  12  17      162.41      159.79     10.34 o 
  -1  12  17       16.35        6.49      5.85 o 
 -12  13  17      182.14      186.30     13.83 o 
 -11  13  17        1.62       -0.24      5.40 o 
 -10  13  17      252.66      263.13     14.28 o 
  -9  13  17       31.67       12.34      7.43 o 
  -8  13  17        8.83       20.51      9.06 o 
  -7  13  17        0.12       -0.70      6.21 o 
  -6  13  17       85.64       80.03      8.08 o 
  -5  13  17      123.17      122.00      8.98 o 
  -4  13  17     1031.68     1080.08     24.02 o 
  -3  13  17        0.57       -4.67      4.67 o 
  -2  13  17      155.53      148.98     14.67 o 
  -1  13  17      284.05      287.78     17.63 o 
 -12  14  17       23.80       41.49      8.59 o 
 -11  14  17      351.03      381.97     13.99 o 
 -10  14  17      408.73      448.71     29.44 o 
  -9  14  17      173.92      182.27     14.15 o 
  -8  14  17      433.97      456.79     19.87 o 
  -7  14  17       58.79       68.71     10.06 o 
  -6  14  17       17.96       13.07      5.24 o 
  -5  14  17      328.90      311.53     13.07 o 
  -4  14  17      158.07      133.75     11.76 o 
  -3  14  17       71.19       92.29      8.46 o 
  -2  14  17        0.54       -4.89      4.89 o 
 -11  15  17      129.84      143.10     13.83 o 
 -10  15  17       15.90        6.24      9.27 o 
  -9  15  17      147.04      127.80     13.83 o 
  -8  15  17      125.58      129.89     12.49 o 
  -7  15  17       29.63       35.19      9.19 o 
  -6  15  17        0.10        2.88      5.52 o 
  -5  15  17        1.74       -5.56      5.56 o 
  -4  15  17      498.34      492.69     15.76 o 
  -3  15  17      140.93      179.05     11.00 o 
  -2  15  17        4.90        6.58      7.53 o 
 -11  16  17       74.44       92.28     19.97 o 
 -10  16  17       33.10       18.22     12.25 o 
  -9  16  17      401.88      367.59     18.27 o 
  -8  16  17       19.25       14.88      7.83 o 
  -7  16  17       42.65       47.03      9.33 o 
  -6  16  17      132.55      134.42     11.38 o 
  -5  16  17      110.83      103.78     12.19 o 
  -4  16  17        0.34       -4.73      4.73 o 
  -3  16  17       25.59       15.67      8.52 o 
 -10  17  17       24.49       33.22      8.84 o 
  -9  17  17      180.21      173.66     14.43 o 
  -8  17  17      439.68      422.88     19.93 o 
  -7  17  17       12.09       12.99      7.45 o 
  -6  17  17       22.22       14.89      6.48 o 
  -5  17  17       39.35       30.05      8.11 o 
  -4  17  17        6.57        1.75      5.25 o 
  -3  17  17      386.10      449.75     21.50 o 
  -9  18  17       13.70       16.67      8.02 o 
  -8  18  17      268.39      253.62     17.17 o 
  -7  18  17        0.64        1.69      6.85 o 
  -6  18  17       39.20       44.86     10.71 o 
  -5  18  17       29.28       43.64      6.99 o 
  -4  18  17       10.89        7.46      7.58 o 
  -8  19  17       59.32       65.52     14.71 o 
  -7  19  17       19.17       20.64      8.53 o 
  -6  19  17        2.78        2.44      6.30 o 
 -14   0  18       42.36       48.33     13.98 o 
 -13   0  18      127.10      134.27     13.44 o 
 -12   0  18      638.98      703.53     25.47 o 
 -11   0  18        1.89       -0.17      6.56 o 
 -10   0  18      244.29      249.69     31.79 o 
  -9   0  18     3038.92     2902.69     62.76 o 
  -8   0  18     1474.37     1430.58     51.52 o 
  -7   0  18      117.24      128.11     15.36 o 
  -6   0  18      154.59      139.25     11.46 o 
  -5   0  18      123.99      136.21     11.52 o 
  -4   0  18       88.62       86.76     11.36 o 
  -3   0  18      199.17      163.64     22.52 o 
  -2   0  18      584.91      541.48     34.88 o 
  -1   0  18       57.40       70.35     20.02 o 
   0   0  18       16.95        8.50     16.58 o 
 -14   1  18      201.72      208.06     19.60 o 
 -13   1  18      263.64      274.69     14.94 o 
 -12   1  18      391.67      418.57     13.89 o 
 -11   1  18      273.16      295.25     12.27 o 
 -10   1  18       64.83       70.06      6.87 o 
  -9   1  18      257.09      258.50     12.82 o 
  -8   1  18      485.80      522.43     19.46 o 
  -7   1  18       66.44       50.90      6.71 o 
  -6   1  18       16.19       18.30      5.05 o 
  -5   1  18       47.29       61.64      6.19 o 
  -4   1  18      318.48      330.46     13.43 o 
  -3   1  18      744.78      724.52     19.71 o 
  -2   1  18      388.73      379.26     21.24 o 
  -1   1  18       72.73       51.84     19.62 o 
   0   1  18       13.99       -3.72     11.84 o 
 -14   2  18       28.14       29.84      7.83 o 
 -13   2  18      302.75      305.04     15.64 o 
 -12   2  18       42.54       55.04      7.96 o 
 -11   2  18       62.57       73.65     12.08 o 
 -10   2  18      121.97      112.28      9.33 o 
  -9   2  18      400.69      374.58     21.17 o 
  -8   2  18        2.92        3.86      6.02 o 
  -7   2  18        4.52        8.58      6.91 o 
  -6   2  18       14.28       20.49      5.44 o 
  -5   2  18      194.83      170.61      8.70 o 
  -4   2  18       84.00       75.16      6.42 o 
  -3   2  18        7.51        0.71      5.64 o 
  -2   2  18        0.25       -6.73      9.89 o 
  -1   2  18       96.15      105.72     15.27 o 
   0   2  18        5.91       -2.58     11.87 o 
 -14   3  18        9.24       12.74      7.11 o 
 -13   3  18       15.49       17.82      7.63 o 
 -12   3  18       37.41       48.77      9.56 o 
 -11   3  18        0.62        0.24      5.53 o 
 -10   3  18       59.56       65.34      7.76 o 
  -9   3  18      594.84      631.96     18.13 o 
  -8   3  18       10.11       10.25      4.73 o 
  -7   3  18      227.97      226.27     10.72 o 
  -6   3  18       35.90       28.39      5.85 o 
  -5   3  18      385.42      362.72     11.17 o 
  -4   3  18       35.06       37.67      7.12 o 
  -3   3  18        0.80        0.81      5.76 o 
  -2   3  18       69.83       61.23     19.12 o 
  -1   3  18      151.64      129.81     15.83 o 
   0   3  18        2.48       19.95     15.47 o 
 -14   4  18       18.80       27.63      9.46 o 
 -13   4  18        9.59        2.04      7.61 o 
 -12   4  18       38.06       27.79      8.31 o 
 -11   4  18       18.60       34.61      8.56 o 
 -10   4  18       32.45       23.64      6.05 o 
  -9   4  18      232.19      225.53     11.66 o 
  -8   4  18        0.66       -2.68      4.25 o 
  -7   4  18       19.33       18.48      4.93 o 
  -6   4  18      278.78      280.27     12.29 o 
  -5   4  18      271.66      282.93     16.16 o 
  -4   4  18        8.79        3.48      5.97 o 
  -3   4  18        3.09        3.87      6.10 o 
  -2   4  18      126.26      140.70     10.45 o 
  -1   4  18       97.17      124.35     15.75 o 
   0   4  18      123.16      156.76     21.31 o 
 -14   5  18        1.93        2.51      8.12 o 
 -13   5  18       19.16       13.23      7.78 o 
 -12   5  18        0.92       11.13      7.52 o 
 -11   5  18       29.90       25.97      7.79 o 
 -10   5  18      242.39      261.20     13.57 o 
  -9   5  18       95.59      112.87      8.91 o 
  -8   5  18       11.05       13.24      4.69 o 
  -7   5  18        3.60       11.84      4.64 o 
  -6   5  18        8.79       13.02      5.22 o 
  -5   5  18       21.59       20.27      7.64 o 
  -4   5  18        8.72       11.42      7.22 o 
  -3   5  18      273.15      274.64     13.20 o 
  -2   5  18      264.14      259.71     13.05 o 
  -1   5  18      548.36      582.04     21.60 o 
   0   5  18       64.06       72.59     11.42 o 
 -14   6  18       29.20       30.15     11.16 o 
 -13   6  18      138.73      122.19     13.85 o 
 -12   6  18       58.04       58.76      9.88 o 
 -11   6  18        0.30        5.43      6.84 o 
 -10   6  18        6.81        8.11      6.47 o 
  -9   6  18      501.82      517.09     13.86 o 
  -8   6  18       22.29       18.34      4.98 o 
  -7   6  18      195.19      185.98      9.18 o 
  -6   6  18      162.15      158.89     14.44 o 
  -5   6  18       15.46       19.36      9.65 o 
  -4   6  18      343.87      368.14     17.94 o 
  -3   6  18       61.74       64.16      8.43 o 
  -2   6  18      224.62      236.61     11.46 o 
  -1   6  18       84.13       86.23     12.49 o 
   0   6  18       30.04       32.72     18.36 o 
 -14   7  18      430.74      368.24     19.41 o 
 -13   7  18       30.87       31.75      9.17 o 
 -12   7  18      120.26       94.32     25.03 o 
 -11   7  18       21.20       26.29      7.55 o 
 -10   7  18      341.32      323.82     16.21 o 
  -9   7  18        3.30       11.33      4.75 o 
  -8   7  18      761.85      820.66     21.81 o 
  -7   7  18        0.37        4.21      4.20 o 
  -6   7  18        4.68       -0.63      8.48 o 
  -5   7  18     1012.62     1037.80     30.89 o 
  -4   7  18      361.36      398.36     18.56 o 
  -3   7  18      169.24      186.00     12.48 o 
  -2   7  18      308.85      334.54     15.40 o 
  -1   7  18      631.87      651.33     20.49 o 
 -14   8  18      101.16      130.14     13.82 o 
 -13   8  18      118.68      106.99     12.40 o 
 -12   8  18       61.29       69.86     12.10 o 
 -11   8  18        0.73        0.32      6.27 o 
 -10   8  18       94.07       91.37     10.98 o 
  -9   8  18      667.29      701.75     28.28 o 
  -8   8  18       16.83       31.18      5.43 o 
  -7   8  18      563.17      519.19     18.61 o 
  -6   8  18      126.49      148.34     10.57 o 
  -5   8  18      888.36      912.51     28.67 o 
  -4   8  18       99.03       89.14      9.40 o 
  -3   8  18        1.05       -1.52      9.57 o 
  -2   8  18       11.07        6.11      6.01 o 
  -1   8  18      452.34      458.65     51.05 o 
 -13   9  18       27.36       24.66      8.46 o 
 -12   9  18       21.22       22.66     18.34 o 
 -11   9  18        0.08        8.42      9.23 o 
 -10   9  18      232.25      258.08     12.28 o 
  -9   9  18        0.12        7.52      7.31 o 
  -8   9  18      186.97      193.73      9.31 o 
  -7   9  18        2.20       -5.64      5.64 o 
  -6   9  18      203.87      181.15     17.16 o 
  -5   9  18       13.60        3.21      7.04 o 
  -4   9  18        1.39        6.65      5.96 o 
  -3   9  18        0.44       11.45      6.39 o 
  -2   9  18        8.09       13.93      8.71 o 
  -1   9  18      233.79      287.63     19.49 o 
 -13  10  18      289.83      312.76     17.33 o 
 -12  10  18        0.02       -2.85     11.35 o 
 -11  10  18      147.31      149.67     12.76 o 
 -10  10  18       13.57       17.47      6.15 o 
  -9  10  18       32.59       34.78      6.48 o 
  -8  10  18        0.35        4.41      5.94 o 
  -7  10  18      160.73      178.99     11.57 o 
  -6  10  18        2.47        3.37      5.49 o 
  -5  10  18       23.09       24.30      8.16 o 
  -4  10  18      221.65      208.09     13.16 o 
  -3  10  18        0.45       -3.27      5.30 o 
  -2  10  18        1.28       -4.99      6.25 o 
  -1  10  18        5.47        6.77      6.69 o 
 -13  11  18       75.29       76.42     10.79 o 
 -12  11  18       51.13       70.60     10.15 o 
 -11  11  18       22.93       22.01      7.63 o 
 -10  11  18      274.58      296.58     13.70 o 
  -9  11  18       44.02       46.68      6.85 o 
  -8  11  18      152.73      200.51     33.05 o 
  -7  11  18      300.14      287.02     13.86 o 
  -6  11  18        8.08       13.08      6.03 o 
  -5  11  18      152.21      160.99     11.89 o 
  -4  11  18      114.92      103.67     10.25 o 
  -3  11  18       30.14       25.72      7.14 o 
  -2  11  18      299.14      315.18     13.80 o 
 -12  12  18       51.19       45.51     21.42 o 
 -11  12  18        5.25       -5.91      5.99 o 
 -10  12  18       22.61       25.50      6.27 o 
  -9  12  18       35.57       26.46      8.33 o 
  -8  12  18      124.43      117.20     12.26 o 
  -7  12  18        5.29       10.31      5.80 o 
  -6  12  18        0.10       10.09      5.75 o 
  -5  12  18      366.40      378.95     16.44 o 
  -4  12  18       10.08       16.22      6.60 o 
  -3  12  18       14.43       10.26      6.71 o 
  -2  12  18        1.00        5.72      5.95 o 
 -12  13  18      106.80      109.17     27.90 o 
 -11  13  18       38.95       34.76      8.86 o 
 -10  13  18        7.86        2.09      7.19 o 
  -9  13  18      101.64       94.51     11.48 o 
  -8  13  18      287.31      260.74     17.09 o 
  -7  13  18      118.11      113.37     11.21 o 
  -6  13  18        6.95       16.73      6.24 o 
  -5  13  18      202.75      214.62     13.64 o 
  -4  13  18        6.16        7.34      6.37 o 
  -3  13  18      769.20      785.18     20.45 o 
  -2  13  18       17.93       27.67      7.61 o 
 -12  14  18        0.00       -3.96      5.97 o 
 -11  14  18       24.14       25.58     10.50 o 
 -10  14  18       43.23       40.78      9.23 o 
  -9  14  18      206.04      169.26     14.21 o 
  -8  14  18        1.49       -3.76      6.45 o 
  -7  14  18        2.31        5.79      7.03 o 
  -6  14  18       63.46       60.90      8.25 o 
  -5  14  18       10.27        0.57      6.26 o 
  -4  14  18       57.80       40.58      8.10 o 
  -3  14  18      132.81      125.05      9.81 o 
 -11  15  18       62.25       59.60     10.43 o 
 -10  15  18        0.13       -8.68     10.03 o 
  -9  15  18      242.78      257.79     17.36 o 
  -8  15  18      119.52      106.20     12.31 o 
  -7  15  18       24.97       22.94      8.25 o 
  -6  15  18       29.58       29.49      6.40 o 
  -5  15  18       29.71       42.20      8.15 o 
  -4  15  18      212.40      224.88     26.93 o 
  -3  15  18      442.87      444.13     17.63 o 
 -10  16  18       31.89       26.16     10.94 o 
  -9  16  18       72.50       68.22     10.73 o 
  -8  16  18       34.90       32.65      8.99 o 
  -7  16  18        0.37       14.08     10.11 o 
  -6  16  18       20.61       12.30      5.71 o 
  -5  16  18      942.20      953.40     26.86 o 
  -4  16  18       13.83       19.69      9.23 o 
  -9  17  18      169.93      177.29     15.14 o 
  -8  17  18        1.99        1.27      9.25 o 
  -7  17  18       44.93       37.55      9.55 o 
  -6  17  18      470.20      505.95     22.20 o 
  -5  17  18      212.28      218.97     16.93 o 
  -7  18  18      133.00      144.98     21.40 o 
 -14   1  19       45.12       31.18      7.88 o 
 -13   1  19      313.07      304.03     16.58 o 
 -12   1  19        2.35        5.41      5.00 o 
 -11   1  19      121.34      132.58     10.40 o 
 -10   1  19        0.55        7.14      6.67 o 
  -9   1  19      616.60      569.88     21.29 o 
  -8   1  19      166.34      161.93     12.31 o 
  -7   1  19       78.93       93.69      8.25 o 
  -6   1  19       43.31       38.51      5.82 o 
  -5   1  19       59.37       66.77      6.72 o 
  -4   1  19       58.95       48.68      7.80 o 
  -3   1  19        1.63       -9.48     10.68 o 
  -2   1  19       71.10       56.87     13.52 o 
  -1   1  19        1.47       -6.88     11.38 o 
 -14   2  19       38.37       54.46      8.79 o 
 -13   2  19      104.51      125.73     15.02 o 
 -12   2  19      137.61      136.88     10.83 o 
 -11   2  19        3.30       16.05      6.24 o 
 -10   2  19       17.18       15.57      6.14 o 
  -9   2  19      940.62      932.91     27.52 o 
  -8   2  19      345.82      358.65     16.43 o 
  -7   2  19       37.59       35.22      6.55 o 
  -6   2  19       73.02       70.70     11.55 o 
  -5   2  19      244.39      250.61     10.07 o 
  -4   2  19      283.17      285.72     13.38 o 
  -3   2  19       19.21       14.16     10.89 o 
  -2   2  19      104.21       56.01     19.18 o 
  -1   2  19       51.08       27.01     13.34 o 
 -14   3  19      317.47      339.93     19.52 o 
 -13   3  19        2.15        8.83      7.93 o 
 -12   3  19      399.09      427.46     29.27 o 
 -11   3  19      192.25      204.72     12.39 o 
 -10   3  19       79.42       66.53      7.99 o 
  -9   3  19     1454.79     1490.22     45.33 o 
  -8   3  19        5.68       16.13      6.71 o 
  -7   3  19      647.80      650.78     23.73 o 
  -6   3  19       66.66       72.00      9.68 o 
  -5   3  19        0.22        1.40      6.96 o 
  -4   3  19        0.60        9.89      6.38 o 
  -3   3  19      607.00      626.33     18.95 o 
  -2   3  19       40.90       32.85     21.97 o 
  -1   3  19       91.20      118.07     19.81 o 
 -14   4  19      111.70      114.96     13.58 o 
 -13   4  19      325.34      313.71     18.74 o 
 -12   4  19      243.80      247.86     16.83 o 
 -11   4  19       26.70       32.72      7.00 o 
 -10   4  19        6.81       16.46      6.08 o 
  -9   4  19        0.37        6.37      5.46 o 
  -8   4  19      944.40      963.27     28.87 o 
  -7   4  19        6.57        8.78      5.48 o 
  -6   4  19       88.11       91.71      9.22 o 
  -5   4  19      308.90      304.46     22.63 o 
  -4   4  19      117.95      110.13     11.03 o 
  -3   4  19      252.44      275.64     13.40 o 
  -2   4  19      148.54      133.00     33.66 o 
  -1   4  19      182.40      156.09     17.72 o 
 -14   5  19      274.03      290.48     19.34 o 
 -13   5  19        0.91       15.08      8.24 o 
 -12   5  19      123.12      112.56     12.16 o 
 -11   5  19       89.68      112.47     13.17 o 
 -10   5  19      164.97      185.76     11.45 o 
  -9   5  19      269.78      305.87     26.39 o 
  -8   5  19        1.01       -2.04      4.62 o 
  -7   5  19      602.93      636.45     17.84 o 
  -6   5  19        0.32        5.60      4.92 o 
  -5   5  19      201.54      210.19     15.16 o 
  -4   5  19       49.67       60.06     15.55 o 
  -3   5  19      181.98      177.00     11.67 o 
  -2   5  19        4.21      -10.68     10.68 o 
  -1   5  19       27.46       -0.05     23.72 o 
 -14   6  19        0.38       -2.26      9.27 o 
 -13   6  19        0.42        6.90      7.64 o 
 -12   6  19      135.41      137.83     13.12 o 
 -11   6  19       39.26       30.05      8.22 o 
 -10   6  19      145.11      157.32     10.72 o 
  -9   6  19      100.60       92.25      8.30 o 
  -8   6  19      222.89      197.75     10.00 o 
  -7   6  19       33.78       48.82      6.80 o 
  -6   6  19      208.09      192.96     15.11 o 
  -5   6  19        9.88       -1.34     17.91 o 
  -4   6  19      108.78       88.22     19.89 o 
  -3   6  19      601.71      620.44     46.38 o 
  -2   6  19       69.08       58.56     10.85 o 
 -14   7  19        5.73       -8.09     12.27 o 
 -13   7  19       21.37       17.97     10.62 o 
 -12   7  19      213.80      207.12     22.76 o 
 -11   7  19        2.20       -1.45      6.24 o 
 -10   7  19        8.14        0.89      6.54 o 
  -9   7  19       69.36       66.08      7.40 o 
  -8   7  19      168.73      160.30      9.03 o 
  -7   7  19       40.69       59.26      6.99 o 
  -6   7  19       22.00       30.91      8.57 o 
  -5   7  19        5.04        2.79      7.51 o 
  -4   7  19        6.27       12.90      8.14 o 
  -3   7  19       30.43       40.70      9.20 o 
  -2   7  19      134.61      122.70     19.62 o 
 -13   8  19        0.34        6.77      7.12 o 
 -12   8  19       36.76       44.02      9.18 o 
 -11   8  19        3.49        5.96     11.85 o 
 -10   8  19       66.68       93.25     10.68 o 
  -9   8  19      192.04      214.17     10.36 o 
  -8   8  19       11.63       11.12      4.86 o 
  -7   8  19      144.14      145.43     10.85 o 
  -6   8  19      292.84      295.17     37.08 o 
  -5   8  19        0.13        1.97      7.45 o 
  -4   8  19      190.14      198.53     15.50 o 
  -3   8  19       31.59       30.09      8.86 o 
  -2   8  19        5.52        4.18      6.31 o 
 -13   9  19      135.50      124.40     18.12 o 
 -12   9  19       97.82      102.91     11.85 o 
 -11   9  19       24.34       12.18      7.17 o 
 -10   9  19        5.46        9.09      6.22 o 
  -9   9  19      230.55      263.18     10.89 o 
  -8   9  19        2.09       -2.74      5.69 o 
  -7   9  19      104.21      102.38      9.59 o 
  -6   9  19        0.96        2.96      7.21 o 
  -5   9  19       15.06       10.21     10.48 o 
  -4   9  19       11.68       15.04      8.21 o 
  -3   9  19       12.93        9.99      6.54 o 
  -2   9  19      252.78      273.41     14.77 o 
 -13  10  19     1046.20     1158.28     34.52 o 
 -12  10  19       92.62       82.53     10.87 o 
 -11  10  19       54.96       66.77     12.73 o 
 -10  10  19      130.29      150.20     10.39 o 
  -9  10  19      133.26      131.41      9.70 o 
  -8  10  19      210.19      213.04     12.75 o 
  -7  10  19      188.48      219.21     13.09 o 
  -6  10  19        1.33       -1.28      8.83 o 
  -5  10  19       78.71       79.66     11.29 o 
  -4  10  19       56.57       66.40      8.86 o 
  -3  10  19       29.95       13.20      6.99 o 
 -12  11  19        7.50       10.93     12.05 o 
 -11  11  19       60.04       63.28      9.50 o 
 -10  11  19        0.17       -4.86      4.86 o 
  -9  11  19      220.24      195.30     15.22 o 
  -8  11  19       73.91       70.58      8.51 o 
  -7  11  19      169.91      171.39     15.22 o 
  -6  11  19       78.89       73.91     10.93 o 
  -5  11  19       18.62       16.30      8.54 o 
  -4  11  19        9.19       12.73      6.75 o 
  -3  11  19      144.94      148.79     12.39 o 
 -12  12  19        1.42       12.36      7.53 o 
 -11  12  19      199.45      205.68     14.21 o 
 -10  12  19        3.52       -1.17      6.66 o 
  -9  12  19       60.49       92.36     17.87 o 
  -8  12  19      311.23      307.75     39.50 o 
  -7  12  19       44.70       53.07      7.93 o 
  -6  12  19      135.53      146.16     13.76 o 
  -5  12  19        3.64       17.26      8.39 o 
  -4  12  19       11.16       20.16      7.35 o 
  -3  12  19       47.70       51.47      8.75 o 
 -11  13  19        8.24       10.48      9.73 o 
 -10  13  19       22.33       10.57      7.91 o 
  -9  13  19       37.56       31.37     22.93 o 
  -8  13  19      111.56      100.62     12.39 o 
  -7  13  19        1.76        5.87      6.14 o 
  -6  13  19       19.55       26.05      8.72 o 
  -5  13  19      210.56      216.35     14.12 o 
  -4  13  19      341.39      348.31     17.01 o 
 -11  14  19      352.97      343.65     18.22 o 
 -10  14  19        4.17       -6.39      6.57 o 
  -9  14  19        0.84       -6.65      6.65 o 
  -8  14  19      143.63      152.78     14.14 o 
  -7  14  19       56.45       57.97      8.33 o 
  -6  14  19       78.50       82.23     11.65 o 
  -5  14  19      406.15      378.08     17.19 o 
  -4  14  19        0.01       -5.41      8.50 o 
 -10  15  19       14.15       15.28      8.33 o 
  -9  15  19        0.08       -6.59      6.59 o 
  -8  15  19       50.75       48.75     10.18 o 
  -7  15  19       18.44       21.79      6.93 o 
  -6  15  19        5.27        4.79      8.00 o 
  -5  15  19        5.25        7.76      6.81 o 
  -9  16  19        9.60       -6.41      8.63 o 
  -8  16  19        1.14       -5.96      6.76 o 
  -7  16  19       44.73       53.49     14.82 o 
  -6  16  19       57.54       42.36      9.98 o 
 -14   0  20       70.23       78.76     12.25 o 
 -13   0  20      246.40      219.05     16.77 o 
 -12   0  20      123.87      138.68     17.47 o 
 -11   0  20       15.43       16.22     11.48 o 
 -10   0  20       41.45       65.60     14.14 o 
  -9   0  20      752.69      743.51     35.15 o 
  -8   0  20      218.05      218.40     20.34 o 
  -7   0  20      535.34      530.13     28.21 o 
  -6   0  20        8.44        8.57      7.72 o 
  -5   0  20      112.52       70.90     10.00 o 
  -4   0  20        2.03       -3.99     15.08 o 
  -3   0  20       48.62       51.44     19.05 o 
  -2   0  20      665.76      746.19     43.91 o 
 -14   1  20       36.12       29.18      6.78 o 
 -13   1  20       22.24       21.66      7.42 o 
 -12   1  20        3.58        7.79      8.18 o 
 -11   1  20      109.37       96.57      9.49 o 
 -10   1  20        7.72        8.94      7.32 o 
  -9   1  20       79.53       77.34     10.39 o 
  -8   1  20      245.78      253.78     15.01 o 
  -7   1  20      922.67      967.59     28.17 o 
  -6   1  20      558.78      548.31     16.66 o 
  -5   1  20        3.00        6.21      4.90 o 
  -4   1  20      668.65      652.02     26.44 o 
  -3   1  20       35.60       14.08     11.86 o 
  -2   1  20       79.38       66.72     14.09 o 
 -14   2  20       55.97       46.81     18.23 o 
 -13   2  20      231.25      250.22     14.67 o 
 -12   2  20      213.37      193.00     12.57 o 
 -11   2  20       56.68       47.84      7.62 o 
 -10   2  20       34.24       49.65      9.89 o 
  -9   2  20      125.76      110.02     11.47 o 
  -8   2  20        3.58        4.23      6.62 o 
  -7   2  20      196.86      202.13     13.93 o 
  -6   2  20       88.24      106.45      9.48 o 
  -5   2  20      104.86      109.49     13.10 o 
  -4   2  20        0.44        6.84      7.49 o 
  -3   2  20      605.80      605.56     53.89 o 
  -2   2  20      107.60       76.29     14.74 o 
 -14   3  20        0.12        8.53      8.39 o 
 -13   3  20       16.04       23.77      9.12 o 
 -12   3  20        2.99        3.69      6.21 o 
 -11   3  20       35.77       46.99      7.69 o 
 -10   3  20        2.95        8.66      5.97 o 
  -9   3  20       34.90       56.70     11.15 o 
  -8   3  20       33.89       32.46      7.98 o 
  -7   3  20      228.03      234.88     15.16 o 
  -6   3  20       23.86       29.42      6.42 o 
  -5   3  20        9.03       17.36      8.16 o 
  -4   3  20      175.69      184.93     11.83 o 
  -3   3  20      211.85      217.02     18.43 o 
  -2   3  20       21.17        8.70     12.07 o 
 -14   4  20        0.11       -0.47     14.93 o 
 -13   4  20       35.52       64.84     17.41 o 
 -12   4  20       36.49       37.97      7.67 o 
 -11   4  20       49.08       46.11      7.85 o 
 -10   4  20        7.57        8.48      6.09 o 
  -9   4  20       17.18       33.88      8.03 o 
  -8   4  20        7.64       10.08      5.98 o 
  -7   4  20       51.52       66.65      7.58 o 
  -6   4  20       91.22      106.58     17.87 o 
  -5   4  20       53.30       66.67     17.52 o 
  -4   4  20      125.43      119.53     29.60 o 
  -3   4  20      210.74      191.93     19.44 o 
  -2   4  20       48.99       31.18     18.84 o 
 -13   5  20      164.75      183.10     15.35 o 
 -12   5  20        1.56        2.41      6.78 o 
 -11   5  20       23.99       28.02      6.92 o 
 -10   5  20       11.38       13.18      6.01 o 
  -9   5  20      191.97      202.30     12.02 o 
  -8   5  20       54.62       50.12      7.38 o 
  -7   5  20        3.10        4.96      6.11 o 
  -6   5  20        1.75        9.12      8.05 o 
  -5   5  20       10.41        5.52      7.90 o 
  -4   5  20        1.99        1.63      7.36 o 
  -3   5  20       37.61       13.52     15.58 o 
 -13   6  20        0.04       -0.26      7.41 o 
 -12   6  20      549.53      530.23     22.18 o 
 -11   6  20        3.94       18.63      7.99 o 
 -10   6  20      309.29      341.08     18.25 o 
  -9   6  20        4.85       10.73      7.93 o 
  -8   6  20       67.35       59.66      7.76 o 
  -7   6  20      116.91      102.22     12.06 o 
  -6   6  20        3.08       -0.20     10.74 o 
  -5   6  20       36.99       26.22      9.30 o 
  -4   6  20        9.91        3.36      7.54 o 
  -3   6  20      199.80      211.43     15.32 o 
 -13   7  20      177.88      179.11     15.21 o 
 -12   7  20       44.60       54.09     10.79 o 
 -11   7  20      167.84      179.52     20.62 o 
 -10   7  20      276.26      273.56     13.48 o 
  -9   7  20      168.48      161.22      9.41 o 
  -8   7  20      367.64      354.92     20.95 o 
  -7   7  20       19.96        7.60      7.99 o 
  -6   7  20      247.71      241.36     16.55 o 
  -5   7  20       91.45       83.00     11.30 o 
  -4   7  20       41.96       32.81     23.10 o 
  -3   7  20       25.35       25.14      8.96 o 
 -13   8  20        8.28        2.17      7.49 o 
 -12   8  20      451.45      520.48     22.06 o 
 -11   8  20       48.02       42.40      9.17 o 
 -10   8  20       14.09       19.30      6.09 o 
  -9   8  20        4.97        4.74      5.05 o 
  -8   8  20      139.20      149.22     11.20 o 
  -7   8  20       46.32       48.47     10.09 o 
  -6   8  20       39.49       34.49     15.01 o 
  -5   8  20        0.02        3.16      7.54 o 
  -4   8  20       22.38       27.31      8.79 o 
  -3   8  20       22.55       23.75      8.76 o 
 -13   9  20      120.34      175.49     21.49 o 
 -12   9  20       10.65       13.65      7.76 o 
 -11   9  20      253.11      290.52     20.95 o 
 -10   9  20      145.54      164.10     13.25 o 
  -9   9  20      150.26      161.37      9.30 o 
  -8   9  20      330.36      362.09     20.53 o 
  -7   9  20      224.55      241.72     17.09 o 
  -6   9  20       29.94       21.58     12.56 o 
  -5   9  20        1.76       -0.57      7.47 o 
  -4   9  20       83.77      104.13     12.58 o 
 -12  10  20      160.49      161.03     13.78 o 
 -11  10  20        8.87       14.84      7.37 o 
 -10  10  20      238.07      256.74     12.68 o 
  -9  10  20       16.44       15.35      6.45 o 
  -8  10  20        0.09        2.95      7.02 o 
  -7  10  20      135.44      110.59     13.38 o 
  -6  10  20       78.00       84.83     11.74 o 
  -5  10  20      104.84      116.06     13.08 o 
  -4  10  20       36.03       35.46     11.54 o 
 -12  11  20       91.87      104.52     12.97 o 
 -11  11  20        5.80        4.80      6.54 o 
 -10  11  20      109.44      116.78     12.97 o 
  -9  11  20       50.57       68.93     17.46 o 
  -8  11  20        0.02        2.58      6.93 o 
  -7  11  20        2.67       -3.34      7.46 o 
  -6  11  20       16.00       26.37      9.00 o 
  -5  11  20       13.32       14.93      8.81 o 
  -4  11  20      150.33      169.83     15.22 o 
 -11  12  20        3.76        4.91     10.15 o 
 -10  12  20       91.44      103.91     12.61 o 
  -9  12  20      261.49      283.12     18.84 o 
  -8  12  20       44.27       45.31      9.77 o 
  -7  12  20        0.24       -4.51      7.42 o 
  -6  12  20       35.61       48.92     10.26 o 
  -5  12  20        0.32       -3.33     15.07 o 
 -10  13  20        3.49        1.17      8.30 o 
  -9  13  20        3.83        4.22      7.55 o 
  -8  13  20       63.32       92.52      9.77 o 
  -7  13  20      141.32      140.76     22.96 o 
  -6  13  20      221.44      232.31     17.20 o 
  -5  13  20       34.25       33.66     15.45 o 
 -10  14  20       18.41        8.79     13.74 o 
  -9  14  20        3.24       -6.29      7.06 o 
  -8  14  20      334.40      382.84     20.61 o 
  -7  14  20        2.91       -2.19      6.22 o 
  -6  14  20        0.66        6.74      8.31 o 
 -13   1  21       18.82       18.78      7.44 o 
 -12   1  21      340.70      323.04     21.29 o 
 -11   1  21      144.45      128.15     12.95 o 
 -10   1  21       24.62       35.04      9.01 o 
  -9   1  21        0.96        2.64      8.17 o 
  -8   1  21        1.69        2.61     11.37 o 
  -7   1  21       59.06       67.43      9.07 o 
  -6   1  21      186.41      184.11     26.01 o 
  -5   1  21       33.02       24.05      7.58 o
[truncated: 9,452 more chars]
